# Supplementary material for: 1,4-Bis[(5-phenyl-1,3,4-thia­diazol-2-yl)sulfan­yl]butane
Source: Acta Crystallogr Sect E Struct Rep Online. 2011 Feb 23;67(Pt 3):o681. doi: 10.1107/S1600536811006064 (PMC3052050; doi:10.1107/S1600536811006064)
Supplement: Supplementary file 2 [file e-67-0o681-Isup2.hkl]

# 
# h,k,l, Fc-squared, Fo-squared, sigma(Fo-squared) and status flag 
# 
data_I
_shelx_title ' shelx in P2(1)/c' 
_shelx_refln_list_code          4 
_shelx_F_calc_maximum      151.84 
_exptl_crystal_F_000       460.00 
_reflns_d_resolution_high  0.7599 
 
loop_ 
 _symmetry_equiv_pos_as_xyz 
 'x, y, z' 
 '-x, y+1/2, -z+1/2' 
 '-x, -y, -z' 
 'x, -y-1/2, z-1/2' 
 
_cell_length_a     5.7976 
_cell_length_b    13.4393 
_cell_length_c    12.9784 
_cell_angle_alpha  90.000 
_cell_angle_beta   99.120 
_cell_angle_gamma  90.000 
 
_shelx_F_squared_multiplier     1.000 
 
loop_ 
 _refln_index_h 
 _refln_index_k 
 _refln_index_l 
 _refln_F_squared_calc 
 _refln_F_squared_meas 
 _refln_F_squared_sigma 
 _refln_observed_status 
   1   0   0     9200.57    10483.73     54.48 o 
   2   0   0      144.80      145.22      3.68 o 
   3   0   0      283.97      347.94      8.86 o 
   4   0   0        3.30       10.87      4.68 o 
   5   0   0      660.31      640.17     22.37 o 
   6   0   0       78.86       68.84      7.37 o 
   7   0   0      630.27      738.38     35.04 o 
   1   1   0     4664.84     5108.84     27.58 o 
   2   1   0        0.98        2.11      0.74 o 
   3   1   0     2973.95     3199.20     33.79 o 
   4   1   0      875.90      913.98     16.44 o 
   5   1   0       40.13       40.38      5.55 o 
   6   1   0        4.88        8.56      4.48 o 
   7   1   0       76.39       66.82     10.63 o 
   0   2   0     3820.16     3992.24    119.02 o 
   1   2   0      700.83      690.89      4.55 o 
   2   2   0     2717.85     2763.43     33.43 o 
   3   2   0      588.49      590.60      7.71 o 
   4   2   0       37.57       69.74      7.73 o 
   5   2   0      785.26      711.04     46.83 o 
   6   2   0        0.21        1.74      2.08 o 
   7   2   0      404.95      375.72     17.78 o 
   1   3   0       18.82       14.33      1.25 o 
   2   3   0      515.24      503.97      7.18 o 
   3   3   0     1467.28     1470.98     13.61 o 
   4   3   0      843.79      862.52     17.34 o 
   5   3   0      110.13      102.99      6.39 o 
   6   3   0      719.02      731.04     15.18 o 
   7   3   0      187.22      177.33     12.01 o 
   0   4   0      361.24      374.94     13.88 o 
   1   4   0      430.23      417.07      4.46 o 
   2   4   0     1403.63     1292.12     11.92 o 
   3   4   0      869.71      894.16     17.02 o 
   4   4   0       43.48       39.62      5.34 o 
   5   4   0      359.81      342.40     10.31 o 
   6   4   0       81.83       95.83      6.04 o 
   7   4   0       34.46       30.09     11.59 o 
   1   5   0       80.96       91.78      2.53 o 
   2   5   0       53.51       51.12      2.86 o 
   3   5   0       83.51       83.93      4.49 o 
   4   5   0      372.83      344.11     10.44 o 
   5   5   0        6.82        5.03      3.23 o 
   6   5   0       27.37       23.32      7.61 o 
   7   5   0      189.36      205.35     14.89 o 
   0   6   0      117.65      125.63      4.47 o 
   1   6   0      359.36      368.02      6.49 o 
   2   6   0     1628.60     1637.36     15.13 o 
   3   6   0     1148.79     1116.27     25.03 o 
   4   6   0      701.77      681.13     16.80 o 
   5   6   0       25.40       21.14      7.75 o 
   6   6   0        0.68        4.31      2.93 o 
   7   6   0       13.85        6.69      6.67 o 
   1   7   0      408.31      415.57      8.42 o 
   2   7   0      308.89      317.57      6.53 o 
   3   7   0      341.03      314.24      8.22 o 
   4   7   0     1856.66     1823.57     34.99 o 
   5   7   0      840.59      823.13     21.71 o 
   6   7   0       15.03       13.59      6.27 o 
   0   8   0     2466.37     2515.26     43.07 o 
   1   8   0      983.38      965.04     14.94 o 
   2   8   0       71.50       84.47      3.17 o 
   3   8   0       12.12       10.47      3.94 o 
   4   8   0       42.36       41.57      7.32 o 
   5   8   0      482.85      466.07     18.40 o 
   6   8   0       65.45       60.11      7.50 o 
   1   9   0       52.26       45.52      2.34 o 
   2   9   0      139.99      137.54      4.40 o 
   3   9   0      228.66      214.13      8.80 o 
   4   9   0      773.41      789.62     26.16 o 
   5   9   0      199.72      193.16     12.26 o 
   6   9   0      109.20      107.16      9.23 o 
   0  10   0     3612.66     3732.98     49.55 o 
   1  10   0      650.34      648.76      8.34 o 
   2  10   0      258.50      257.17     11.51 o 
   3  10   0        9.72       11.24      4.61 o 
   4  10   0       14.07       19.02      6.75 o 
   5  10   0        7.86        6.80      5.20 o 
   6  10   0        3.36        2.72      3.56 o 
   1  11   0      533.20      460.71     19.24 o 
   2  11   0      685.60      702.54     19.88 o 
   3  11   0      291.10      311.37     16.67 o 
   4  11   0       53.57       46.51      9.54 o 
   5  11   0      266.25      258.11     17.89 o 
   0  12   0      119.95      122.34      6.53 o 
   1  12   0       48.78       53.89      5.72 o 
   2  12   0       21.81       21.29      9.44 o 
   3  12   0       25.58       22.75     11.80 o 
   4  12   0      134.64      134.75     12.34 o 
   5  12   0      115.27      112.32      9.41 o 
   1  13   0      484.51      476.53     12.57 o 
   2  13   0      628.35      635.33     18.11 o 
   3  13   0      123.43      123.22     10.70 o 
   4  13   0        8.96        9.16      7.11 o 
   5  13   0        1.06        2.66      3.05 o 
   0  14   0      416.99      431.75     21.90 o 
   1  14   0     1024.08     1041.61     25.25 o 
   2  14   0       63.00       62.33      5.22 o 
   3  14   0        6.99       12.77      5.96 o 
   4  14   0      173.47      159.21     12.99 o 
   1  15   0      556.84      553.75     16.87 o 
   2  15   0        3.98        2.24      3.34 o 
   3  15   0       43.34       39.78      6.32 o 
   0  16   0      488.07      497.80     32.88 o 
   1  16   0        0.58        2.49      4.48 o 
   2  16   0       15.29       13.22      9.44 o 
   3  16   0        6.60        3.65      4.12 o 
   1  17   0       37.76       37.62     11.05 o 
   2  17   0       62.29       56.44      9.65 o 
  -7   1   1       18.00       19.47      5.12 o 
  -6   1   1      326.69      331.33     11.79 o 
  -5   1   1     2137.43     2115.72     36.01 o 
  -4   1   1     2930.70     2905.24     39.33 o 
  -3   1   1      137.99      156.69      4.16 o 
  -2   1   1      952.30      971.02      6.51 o 
  -1   1   1     3245.46     3620.82     31.91 o 
   0   1   1      746.32      850.24      5.82 o 
   1   1   1       54.19       39.11      1.10 o 
   2   1   1      562.31      507.44      4.81 o 
   3   1   1     4411.94     4659.92     63.95 o 
   4   1   1      820.09      756.62     24.93 o 
   5   1   1      111.22      104.85      5.31 o 
   6   1   1       57.10       50.82      4.35 o 
   7   1   1      120.79      119.15     10.75 o 
  -7   2   1       48.43       39.83      7.15 o 
  -6   2   1        3.71        4.21      3.10 o 
  -5   2   1        9.97       10.67      3.37 o 
  -4   2   1       31.84       27.94      3.69 o 
  -3   2   1      586.12      521.78      9.25 o 
  -2   2   1     3132.33     3185.48     31.85 o 
  -1   2   1      240.89      241.84      2.78 o 
   0   2   1       95.34       86.99      1.61 o 
   1   2   1       16.97       17.85      1.20 o 
   2   2   1     1620.51     1719.58     16.24 o 
   3   2   1      511.83      605.98     10.51 o 
   4   2   1      405.26      403.45      9.84 o 
   5   2   1      467.60      465.52     12.78 o 
   6   2   1      279.32      285.05      9.12 o 
   7   2   1      107.66      109.86      9.16 o 
  -7   3   1      547.30      500.36     19.27 o 
  -6   3   1      165.65      162.81      7.89 o 
  -5   3   1       75.07       74.78      5.43 o 
  -4   3   1     1770.10     1769.50     26.40 o 
  -3   3   1      140.06      135.37      4.59 o 
  -2   3   1     1319.54     1310.43     15.62 o 
  -1   3   1      519.59      541.82      5.58 o 
   0   3   1      147.03      175.34      2.37 o 
   1   3   1     2213.41     2292.87     32.93 o 
   2   3   1       26.49       23.90      1.55 o 
   3   3   1      401.32      411.94      7.12 o 
   4   3   1      252.17      236.12      7.28 o 
   5   3   1       17.21       14.51      5.72 o 
   6   3   1      167.40      178.17      7.63 o 
   7   3   1      110.63      101.30      8.87 o 
  -7   4   1       50.91       48.80      8.14 o 
  -6   4   1       51.71       48.47      5.41 o 
  -5   4   1      411.39      412.29     11.63 o 
  -4   4   1      135.83      202.58     12.46 o 
  -3   4   1     1455.65     1522.32     18.01 o 
  -2   4   1      559.56      528.57      6.60 o 
  -1   4   1     1005.13     1044.74      7.12 o 
   0   4   1        1.16        3.77      1.08 o 
   1   4   1       66.74       60.19      1.56 o 
   2   4   1     1467.75     1483.41     12.18 o 
   3   4   1      327.89      323.14      6.75 o 
   4   4   1      257.02      255.85     10.67 o 
   5   4   1      336.79      322.42     11.79 o 
   6   4   1        6.02        7.62      4.35 o 
   7   4   1        5.67        7.14      5.96 o 
  -7   5   1      413.96      412.38     20.66 o 
  -6   5   1      325.13      330.36     15.24 o 
  -5   5   1       22.73       19.12      8.16 o 
  -4   5   1       13.11       13.17      4.20 o 
  -3   5   1      441.07      413.71      9.11 o 
  -2   5   1      896.43      897.35     10.27 o 
  -1   5   1     2206.60     2323.18     30.00 o 
   0   5   1      397.99      393.32      4.55 o 
   1   5   1     4007.47     4189.63     92.45 o 
   2   5   1     1208.58     1170.36     12.06 o 
   3   5   1       30.66       33.26      4.53 o 
   4   5   1       22.39       22.82      7.51 o 
   5   5   1        2.30        0.73      2.42 o 
   6   5   1      545.05      527.55     22.28 o 
   7   5   1      135.97      143.91     14.81 o 
  -7   6   1       10.37        7.84     13.04 o 
  -6   6   1       10.74        8.64      4.51 o 
  -5   6   1        7.09       11.17      4.74 o 
  -4   6   1      276.08      275.11      8.36 o 
  -3   6   1       23.31       22.89      3.16 o 
  -2   6   1       32.15       42.25      2.58 o 
  -1   6   1     1222.95     1094.31     12.92 o 
   0   6   1     2770.61     2882.86     47.20 o 
   1   6   1      122.48      127.51      4.50 o 
   2   6   1     1080.21     1133.87     17.55 o 
   3   6   1       23.85       25.77      5.30 o 
   4   6   1      269.72      277.40     10.45 o 
   5   6   1       33.89       25.27      5.13 o 
   6   6   1       96.77       86.27      7.05 o 
   7   6   1      395.17      402.05     32.55 o 
  -6   7   1       10.51        6.17      3.05 o 
  -5   7   1        3.92        3.52      2.47 o 
  -4   7   1      251.34      241.09     10.50 o 
  -3   7   1       22.74       19.97      2.87 o 
  -2   7   1      692.20      707.30     12.12 o 
  -1   7   1       32.69       42.61      2.21 o 
   0   7   1      444.50      489.47      7.29 o 
   1   7   1      491.46      496.14     10.17 o 
   2   7   1       92.56       98.31      3.05 o 
   3   7   1      220.55      195.02      7.09 o 
   4   7   1     1239.99     1208.03     51.42 o 
   5   7   1       10.98        6.75      3.88 o 
   6   7   1      131.27      123.47     11.79 o 
  -6   8   1      104.00      109.17     10.20 o 
  -5   8   1        6.88        6.92      3.99 o 
  -4   8   1      176.10      157.96      8.93 o 
  -3   8   1       12.70       13.59      3.55 o 
  -2   8   1      235.08      227.94      7.09 o 
  -1   8   1     2597.79     2562.94     36.21 o 
   0   8   1     1613.09     1597.65     16.65 o 
   1   8   1      755.90      903.37     22.61 o 
   2   8   1      243.70      256.99     12.30 o 
   3   8   1      275.25      266.54      6.75 o 
   4   8   1       22.97       23.91      4.83 o 
   5   8   1      429.80      422.70     14.29 o 
   6   8   1      293.00      278.43     18.37 o 
  -6   9   1      185.64      189.04     12.24 o 
  -5   9   1     1001.18      975.63     36.81 o 
  -4   9   1     1341.79     1261.28     37.46 o 
  -3   9   1       98.09       97.98      5.28 o 
  -2   9   1       94.69       96.41      5.32 o 
  -1   9   1        4.25        4.17      1.44 o 
   0   9   1      110.20      108.92      3.55 o 
   1   9   1       19.95       27.39      6.27 o 
   2   9   1      151.40      146.65      7.90 o 
   3   9   1     1942.43     1679.48    118.02 o 
   4   9   1        3.86        9.50      6.48 o 
   5   9   1       22.80       14.34      8.08 o 
   6   9   1        2.00        1.42      6.39 o 
  -6  10   1      273.50      280.76     13.37 o 
  -5  10   1      240.59      252.47     13.22 o 
  -4  10   1      125.34      121.76      9.43 o 
  -3  10   1      367.13      344.79     12.18 o 
  -2  10   1      833.72      612.10    104.11 o 
  -1  10   1        5.19        3.93      2.09 o 
   0  10   1      250.79      250.10      5.51 o 
   1  10   1       55.65       57.51      7.74 o 
   2  10   1     1009.05     1033.10     19.24 o 
   3  10   1       34.17       29.85      8.05 o 
   4  10   1      305.29      302.31     13.45 o 
   5  10   1      198.28      203.77     11.89 o 
   6  10   1       35.76       25.14      9.34 o 
  -5  11   1       18.66       15.75     13.04 o 
  -4  11   1      375.46      365.73     15.37 o 
  -3  11   1        2.00        2.00      2.68 o 
  -2  11   1       46.86       42.21      6.60 o 
  -1  11   1       72.96       66.59      4.48 o 
   0  11   1      104.98      102.33      4.02 o 
   1  11   1       52.59       52.58      8.42 o 
   2  11   1       72.13       77.35      7.03 o 
   3  11   1      729.81      719.50     19.88 o 
   4  11   1      167.08      147.05      9.54 o 
   5  11   1        4.16        5.60      5.08 o 
  -5  12   1      241.80      221.36     15.02 o 
  -4  12   1      109.35      115.03      9.22 o 
  -3  12   1     1325.32     1399.37     29.91 o 
  -2  12   1      384.84      383.83     13.54 o 
  -1  12   1      108.27      103.46      4.54 o 
   0  12   1       16.18       16.53      4.52 o 
   1  12   1       58.58       57.72      8.90 o 
   2  12   1     1086.22     1092.49     32.56 o 
   3  12   1      175.01      156.15      9.65 o 
   4  12   1      296.41      284.11     12.86 o 
   5  12   1      373.07      375.70     16.37 o 
  -5  13   1      172.63      181.12     11.90 o 
  -4  13   1       30.84       24.75     16.23 o 
  -3  13   1        5.92        3.92      4.45 o 
  -2  13   1        5.41        7.07      4.01 o 
  -1  13   1        7.89        9.94      5.64 o 
   0  13   1       51.41       53.53      5.56 o 
   1  13   1      280.82      276.34     10.55 o 
   2  13   1      228.48      221.30     11.31 o 
   3  13   1        1.56        2.47      3.13 o 
   4  13   1        1.94        1.71      2.82 o 
   5  13   1        0.05        1.79      2.83 o 
  -4  14   1       20.77       17.29     12.24 o 
  -3  14   1      270.42      289.69     15.40 o 
  -2  14   1        4.32        4.75      3.48 o 
  -1  14   1      154.59      155.61     11.64 o 
   0  14   1        2.08        0.90      2.82 o 
   1  14   1      175.36      170.11      7.73 o 
   2  14   1      654.69      680.26     23.97 o 
   3  14   1      303.47      312.40     15.77 o 
   4  14   1      101.11      100.62      9.44 o 
  -4  15   1       63.08       75.18      9.33 o 
  -3  15   1       16.93       13.17     10.79 o 
  -2  15   1       13.40       11.00      6.91 o 
  -1  15   1      180.82      174.93     10.56 o 
   0  15   1      169.30      163.35     11.43 o 
   1  15   1       48.37       47.38      6.94 o 
   2  15   1       82.10       87.02      7.52 o 
   3  15   1       49.00       53.68     11.90 o 
  -3  16   1       46.39       35.52      8.66 o 
  -2  16   1       18.13       15.01     11.73 o 
  -1  16   1      347.00      370.69     20.16 o 
   0  16   1      223.11      235.12     14.25 o 
   1  16   1       15.47        9.28      8.78 o 
   2  16   1       36.72       35.51     12.01 o 
   3  16   1        0.12        2.16      4.41 o 
  -2  17   1       77.61       66.32     14.23 o 
  -1  17   1       86.58       77.10     11.26 o 
   0  17   1        3.90        2.53      4.12 o 
   1  17   1        4.80        5.01      5.58 o 
  -7   0   2       24.34       23.80      7.68 o 
  -6   0   2      294.20      278.21     15.63 o 
  -5   0   2       45.58       46.90     13.05 o 
  -4   0   2      600.43      615.28     17.95 o 
  -3   0   2        4.98        7.06      2.40 o 
  -2   0   2      298.62      286.73      5.61 o 
  -1   0   2     2916.47     2501.06    414.36 o 
   0   0   2       17.33       22.52      1.35 o 
   1   0   2      261.60      265.07      5.98 o 
   2   0   2     1877.89     1906.56     27.36 o 
   3   0   2      759.69      805.69     34.59 o 
   4   0   2      311.50      292.81      8.31 o 
   5   0   2       76.47       65.33      7.18 o 
   6   0   2     2350.59     2252.72     54.16 o 
   7   0   2      922.02      950.87     35.88 o 
  -7   1   2      264.91      258.17     10.53 o 
  -6   1   2       49.56       50.57      5.03 o 
  -5   1   2        1.93        3.30      2.92 o 
  -4   1   2        4.11       59.08     12.24 o 
  -3   1   2       34.35       88.42      7.34 o 
  -2   1   2      251.72      248.35      3.57 o 
  -1   1   2     2934.80     2967.39    123.79 o 
   0   1   2       24.58       23.12      0.82 o 
   1   1   2      824.50      795.20     10.54 o 
   2   1   2        0.17        4.00      0.98 o 
   3   1   2        0.54        2.76      0.98 o 
   4   1   2      265.76      254.39      5.59 o 
   5   1   2      532.04      503.13     12.76 o 
   6   1   2       25.78       16.61     10.92 o 
   7   1   2        0.57        3.09      4.32 o 
  -7   2   2      296.33      288.60     12.45 o 
  -6   2   2      109.51      109.23      6.38 o 
  -5   2   2       13.16       13.96      4.19 o 
  -4   2   2        0.23        2.06      2.05 o 
  -3   2   2       30.87       60.99      3.18 o 
  -2   2   2      234.10      228.50      3.41 o 
  -1   2   2    19006.63    20932.03    302.65 o 
   0   2   2     3878.59     4482.64     23.75 o 
   1   2   2        7.80        7.88      1.15 o 
   2   2   2       27.41       20.03      1.19 o 
   3   2   2      495.40      547.33      7.62 o 
   4   2   2      857.27      780.66     13.77 o 
   5   2   2      113.23      105.11      5.26 o 
   6   2   2      184.60      213.60     13.42 o 
   7   2   2      375.21      381.47     16.70 o 
  -7   3   2      254.03      283.16     13.52 o 
  -6   3   2        6.36        5.53      4.01 o 
  -5   3   2        0.41        1.25      2.33 o 
  -4   3   2        1.05       30.27      8.78 o 
  -3   3   2      119.59      147.71      4.80 o 
  -2   3   2       94.78       98.35      2.39 o 
  -1   3   2     3141.11     3457.02     30.96 o 
   0   3   2    23055.34    26793.77    747.50 o 
   1   3   2      938.62      956.91     10.21 o 
   2   3   2     1389.54     1440.80     15.79 o 
   3   3   2      817.89      826.43     10.02 o 
   4   3   2      341.61      336.20      7.69 o 
   5   3   2      360.35      394.36     12.92 o 
   6   3   2      110.87       96.74      9.31 o 
   7   3   2       61.07       74.67     11.24 o 
  -7   4   2        3.65        2.90      2.85 o 
  -6   4   2      133.00      137.32      6.79 o 
  -5   4   2     1038.46     1016.97     22.00 o 
  -4   4   2     3381.99     3247.15     83.56 o 
  -3   4   2     3113.18     3134.16     52.45 o 
  -2   4   2      261.20      269.45      4.75 o 
  -1   4   2       74.05       86.15      2.26 o 
   0   4   2       88.98      100.20      2.51 o 
   1   4   2      990.55      957.35     16.18 o 
   2   4   2     1648.52     1619.49     13.06 o 
   3   4   2      537.24      536.90     13.73 o 
   4   4   2     2289.81     2203.81     32.84 o 
   5   4   2      577.77      577.55     19.62 o 
   6   4   2       22.21       17.72     12.55 o 
   7   4   2       14.94       11.27      7.33 o 
  -7   5   2      120.10      110.13      7.86 o 
  -6   5   2        7.25        5.42      4.31 o 
  -5   5   2      557.12      535.85     17.77 o 
  -4   5   2        1.50        5.97      2.62 o 
  -3   5   2      840.16      822.03     13.50 o 
  -2   5   2     1097.08     1180.87     13.51 o 
  -1   5   2      198.43      215.83      5.01 o 
   0   5   2      207.34      188.96      3.80 o 
   1   5   2      157.78      187.22      4.35 o 
   2   5   2      451.28      422.55      6.41 o 
   3   5   2        1.43        2.90      1.39 o 
   4   5   2        4.97        8.76      4.24 o 
   5   5   2        0.27        1.23      2.52 o 
   6   5   2       38.91       37.20      8.39 o 
   7   5   2        2.35        4.81      7.09 o 
  -7   6   2       85.13       83.73      9.40 o 
  -6   6   2       34.79       35.42      7.54 o 
  -5   6   2       44.49       40.90      5.91 o 
  -4   6   2      697.44      626.33     29.82 o 
  -3   6   2     1201.09     1112.37     23.73 o 
  -2   6   2      146.49      178.67      4.79 o 
  -1   6   2      701.04      696.43     18.37 o 
   0   6   2      104.97       99.90      3.17 o 
   1   6   2        4.36        2.39      1.84 o 
   2   6   2      106.62       86.37      4.02 o 
   3   6   2      676.65      655.16     14.22 o 
   4   6   2     3875.68     3981.94     44.60 o 
   5   6   2      499.73      497.50     13.25 o 
   6   6   2       41.53       44.96     22.21 o 
  -7   7   2        9.08        6.23      4.88 o 
  -6   7   2       74.45       70.92      8.55 o 
  -5   7   2      505.22      484.09     16.16 o 
  -4   7   2      407.03      382.35     13.42 o 
  -3   7   2      351.33      312.13      7.31 o 
  -2   7   2      534.08      507.69     10.44 o 
  -1   7   2       52.27       40.47      2.58 o 
   0   7   2     1220.79     1282.91     14.62 o 
   1   7   2     1451.28     1515.72     29.53 o 
   2   7   2     1983.28     1928.59     29.26 o 
   3   7   2     1522.69     1509.36     31.72 o 
   4   7   2       83.73       86.20      6.52 o 
   5   7   2       12.42       11.04      5.98 o 
   6   7   2       60.48       66.52     12.96 o 
  -6   8   2        6.84        9.30      6.46 o 
  -5   8   2       21.74       18.21      8.94 o 
  -4   8   2       11.47       16.09      5.68 o 
  -3   8   2        0.21        1.52      0.90 o 
  -2   8   2      450.93      429.88      9.02 o 
  -1   8   2     1835.91     1809.49     17.63 o 
   0   8   2       13.64       14.11      3.62 o 
   1   8   2       30.33       46.97      9.33 o 
   2   8   2      226.74      238.31      9.47 o 
   3   8   2      549.08      508.17     11.12 o 
   4   8   2       38.91       40.88      6.44 o 
   5   8   2      173.15      169.27      9.28 o 
   6   8   2      207.53      214.33     21.12 o 
  -6   9   2        2.55        3.05      3.13 o 
  -5   9   2       56.93       55.18      9.48 o 
  -4   9   2       27.39       51.99     14.31 o 
  -3   9   2     1048.24      946.02     31.75 o 
  -2   9   2     1144.68     1061.16     12.85 o 
  -1   9   2        0.91        1.14      1.16 o 
   0   9   2      197.01      183.62      5.14 o 
   1   9   2       14.82       21.31      5.07 o 
   2   9   2      174.59      160.47      8.52 o 
   3   9   2      667.18      679.41     20.49 o 
   4   9   2       55.30       58.44      6.47 o 
   5   9   2        5.60        5.51      4.46 o 
   6   9   2        3.54        4.45      8.66 o 
  -6  10   2      398.96      382.97     17.67 o 
  -5  10   2        0.02        3.75      3.19 o 
  -4  10   2      102.08       96.83      8.54 o 
  -3  10   2      272.46      262.73     10.56 o 
  -2  10   2      378.11      307.82     18.06 o 
  -1  10   2     1199.50     1145.04     33.27 o 
   0  10   2      507.87      551.79      9.65 o 
   1  10   2      116.81      120.38      7.38 o 
   2  10   2       76.63       72.64      8.11 o 
   3  10   2       27.61       30.51      7.68 o 
   4  10   2      155.06      154.47     10.41 o 
   5  10   2       32.27       29.78      7.25 o 
   6  10   2      212.21      202.49     29.27 o 
  -5  11   2      523.54      508.32     22.52 o 
  -4  11   2        0.76        4.76      6.40 o 
  -3  11   2      499.57      488.36     19.04 o 
  -2  11   2      437.10      415.40     12.65 o 
  -1  11   2      165.20      128.98      8.82 o 
   0  11   2     1445.83     1446.45     16.24 o 
   1  11   2     1806.54     1885.75     37.63 o 
   2  11   2       13.85       17.38      8.50 o 
   3  11   2       52.91       44.84      7.35 o 
   4  11   2      215.68      202.33     13.79 o 
   5  11   2      431.65      416.13     18.11 o 
  -5  12   2       11.62        6.05      5.75 o 
  -4  12   2        5.38        8.47      4.37 o 
  -3  12   2       11.70       12.33      5.06 o 
  -2  12   2        0.07        2.55      2.43 o 
  -1  12   2      242.54      235.92      7.46 o 
   0  12   2      465.33      448.23     11.78 o 
   1  12   2      164.33      159.92      8.88 o 
   2  12   2       60.32       58.72      7.00 o 
   3  12   2       81.85       80.40      8.05 o 
   4  12   2       32.88       28.89      6.70 o 
   5  12   2        0.30        1.36      2.81 o 
  -5  13   2        2.25        2.59      4.17 o 
  -4  13   2        0.60        3.16      3.44 o 
  -3  13   2      113.55      132.25     10.34 o 
  -2  13   2      224.92      230.43     13.26 o 
  -1  13   2      114.80      105.62      5.91 o 
   0  13   2     2490.67     2657.30     44.04 o 
   1  13   2      242.29      252.81     10.48 o 
   2  13   2       22.66       20.52     12.39 o 
   3  13   2        1.93        1.42      3.06 o 
   4  13   2       26.86       24.80      8.71 o 
  -4  14   2      221.39      219.10     13.93 o 
  -3  14   2      353.27      332.82     17.12 o 
  -2  14   2        0.55        2.52      2.81 o 
  -1  14   2       19.18       21.06      7.03 o 
   0  14   2       86.47       83.70      5.62 o 
   1  14   2       42.45       42.49      5.21 o 
   2  14   2       20.71       17.03     10.28 o 
   3  14   2      146.80      137.22     11.56 o 
   4  14   2      251.03      262.03     13.76 o 
  -4  15   2        9.94        8.87      6.07 o 
  -3  15   2       72.39       61.02      8.31 o 
  -2  15   2      367.27      390.91     21.46 o 
  -1  15   2        0.29        2.99      3.33 o 
   0  15   2        4.40        5.55      5.15 o 
   1  15   2       47.37       47.31      7.67 o 
   2  15   2       58.75       65.05      6.78 o 
   3  15   2      264.06      280.44     16.64 o 
  -3  16   2       27.41       22.69     14.67 o 
  -2  16   2       81.25       79.40     10.00 o 
  -1  16   2       15.12       13.66      9.53 o 
   0  16   2       44.20       43.95      6.60 o 
   1  16   2        2.67        1.78      3.00 o 
   2  16   2       66.42       57.44     10.92 o 
  -2  17   2      264.64      273.84     18.65 o 
  -1  17   2      415.98      417.17     19.82 o 
   0  17   2       26.11       21.27      8.90 o 
   1  17   2       53.64       53.85      8.36 o 
  -7   1   3        9.18       10.71      5.06 o 
  -6   1   3      309.25      332.73     12.35 o 
  -5   1   3     3126.41     3213.95     50.18 o 
  -4   1   3      232.67      253.54      8.36 o 
  -3   1   3     2477.40     2444.94     32.55 o 
  -2   1   3      217.84      166.91      4.14 o 
  -1   1   3       81.06       72.81      2.99 o 
   0   1   3      975.00      966.74      8.19 o 
   1   1   3      677.39      677.20      9.92 o 
   2   1   3    12155.73    13613.79    187.86 o 
   3   1   3     1536.67     1585.98     16.58 o 
   4   1   3        4.86        4.13      1.46 o 
   5   1   3      167.82      158.90      6.90 o 
   6   1   3       64.38       89.11     11.60 o 
   7   1   3       33.47       30.25     19.94 o 
  -7   2   3       10.70       10.83      6.41 o 
  -6   2   3      103.16       94.11      6.24 o 
  -5   2   3      235.65      235.44      9.01 o 
  -4   2   3     1803.38     1792.99     34.16 o 
  -3   2   3      554.54      490.89     15.35 o 
  -2   2   3     1754.60     1811.57     24.22 o 
  -1   2   3    14877.61    16713.18     59.95 o 
   0   2   3      137.82      142.14      2.34 o 
   1   2   3        4.95        7.59      1.07 o 
   2   2   3       52.02       40.68      1.63 o 
   3   2   3     1474.26     1494.61     14.82 o 
   4   2   3      441.23      391.25      6.86 o 
   5   2   3       46.31       62.95      4.66 o 
   6   2   3      178.29      191.91     13.49 o 
   7   2   3        3.38        3.29      3.63 o 
  -7   3   3       49.12       50.82      6.26 o 
  -6   3   3      123.16      111.33      6.38 o 
  -5   3   3      134.42      119.94      6.61 o 
  -4   3   3      669.03      646.28     16.16 o 
  -3   3   3      254.68      260.74      6.30 o 
  -2   3   3      524.73      542.65      6.88 o 
  -1   3   3     5608.06     6345.68     57.51 o 
   0   3   3    15741.51    18717.59    226.58 o 
   1   3   3       39.02       36.99      2.65 o 
   2   3   3      455.83      394.10      5.58 o 
   3   3   3       31.27       30.91      2.10 o 
   4   3   3        1.33        3.88      1.32 o 
   5   3   3       76.55       81.60      4.71 o 
   6   3   3        0.24        1.91      2.97 o 
   7   3   3      357.05      380.07     19.18 o 
  -7   4   3        1.86        1.10      2.19 o 
  -6   4   3      112.54      108.71      6.67 o 
  -5   4   3     1312.58     1223.20     38.87 o 
  -4   4   3      140.31      123.70      5.00 o 
  -3   4   3        5.07        6.66      2.12 o 
  -2   4   3       77.54       87.42      4.20 o 
  -1   4   3      272.03      292.34      4.37 o 
   0   4   3      210.49      197.39      3.37 o 
   1   4   3      348.80      372.44      4.60 o 
   2   4   3      329.77      372.68      5.57 o 
   3   4   3       50.22       45.16      3.40 o 
   4   4   3       20.46       18.83      3.63 o 
   5   4   3      152.89      150.93      7.22 o 
   6   4   3        4.22        3.72      4.43 o 
   7   4   3        0.78        3.83      6.69 o 
  -7   5   3      234.93      237.49     11.24 o 
  -6   5   3        1.27        2.27      2.84 o 
  -5   5   3       49.95       43.21      6.85 o 
  -4   5   3        3.42        7.25      3.09 o 
  -3   5   3      218.94      224.27      6.59 o 
  -2   5   3     1444.73     1549.62     21.63 o 
  -1   5   3     2347.55     2435.88     30.92 o 
   0   5   3     4280.94     4616.50     53.35 o 
   1   5   3      133.42      210.01      8.70 o 
   2   5   3        0.68        1.28      0.69 o 
   3   5   3       39.55       40.21      3.27 o 
   4   5   3       59.22       76.13      6.27 o 
   5   5   3      471.95      480.42     12.46 o 
   6   5   3       68.39       48.34     14.31 o 
  -7   6   3      531.82      481.04     15.76 o 
  -6   6   3      296.47      300.88     12.82 o 
  -5   6   3      223.28      205.78     10.33 o 
  -4   6   3       49.92       50.19      5.43 o 
  -3   6   3      310.20      324.00     10.52 o 
  -2   6   3     1143.08     1096.92     20.36 o 
  -1   6   3      503.44      464.50      7.50 o 
   0   6   3       59.07       70.63      2.29 o 
   1   6   3      384.61      387.24      9.59 o 
   2   6   3      487.81      478.21      7.72 o 
   3   6   3      207.49      205.94      6.41 o 
   4   6   3      662.06      676.28     20.00 o 
   5   6   3       39.63       34.33      5.30 o 
   6   6   3      444.64      427.36     26.89 o 
  -7   7   3        0.58        1.74      3.42 o 
  -6   7   3       50.70       45.92      6.73 o 
  -5   7   3      237.51      227.73     12.12 o 
  -4   7   3       95.06      136.11      8.11 o 
  -3   7   3        6.45        5.78      3.57 o 
  -2   7   3       30.65       32.92      2.24 o 
  -1   7   3      349.90      343.41      6.68 o 
   0   7   3     1141.28     1182.35     24.23 o 
   1   7   3       73.62       84.30      4.93 o 
   2   7   3      496.24      487.71     13.10 o 
   3   7   3        4.07        6.17      2.35 o 
   4   7   3       34.27       41.17      6.32 o 
   5   7   3       40.94       45.33      6.90 o 
   6   7   3       75.85       79.49     18.69 o 
  -6   8   3      393.65      391.25     18.83 o 
  -5   8   3       42.70       46.18      7.77 o 
  -4   8   3      118.14      107.33      8.08 o 
  -3   8   3      212.18      221.12      4.21 o 
  -2   8   3      625.03      584.82     10.99 o 
  -1   8   3     1624.11     1610.82     19.98 o 
   0   8   3       42.25       48.52      3.98 o 
   1   8   3      379.94      373.13     10.58 o 
   2   8   3      736.13      782.92     16.84 o 
   3   8   3       16.09       26.95      6.22 o 
   4   8   3        0.01        2.34      2.10 o 
   5   8   3       27.46       26.80      6.10 o 
   6   8   3      734.77      780.13     37.10 o 
  -6   9   3      332.30      359.19     18.48 o 
  -5   9   3      390.81      387.75     17.62 o 
  -4   9   3        0.10       18.06      6.13 o 
  -3   9   3      414.09      419.23     22.39 o 
  -2   9   3       95.77       92.81      4.33 o 
  -1   9   3      308.53      275.83      7.21 o 
   0   9   3       35.23       39.50      3.14 o 
   1   9   3      292.85      296.54     10.81 o 
   2   9   3     1137.94     1090.55     19.39 o 
   3   9   3     1402.20     1385.76     33.46 o 
   4   9   3      513.88      508.12     15.90 o 
   5   9   3      119.02      116.07      8.26 o 
   6   9   3       10.67       13.82      9.28 o 
  -6  10   3        0.50        3.37      3.10 o 
  -5  10   3      179.53      175.27     12.50 o 
  -4  10   3      316.67      295.75     12.17 o 
  -3  10   3        0.23        3.40      3.40 o 
  -2  10   3      237.33      221.18      7.03 o 
  -1  10   3       65.26       62.91      4.70 o 
   0  10   3      115.17      116.94      5.17 o 
   1  10   3      584.70      615.98     14.73 o 
   2  10   3      123.63      117.97      7.34 o 
   3  10   3        6.83        9.04      5.31 o 
   4  10   3      740.05      752.69     19.10 o 
   5  10   3       12.62       11.52      4.83 o 
  -5  11   3      244.78      240.04     15.50 o 
  -4  11   3        1.25        2.32      3.21 o 
  -3  11   3       35.33       33.65      5.84 o 
  -2  11   3        1.62        2.68      1.99 o 
  -1  11   3      167.74      178.30      6.51 o 
   0  11   3       11.37        9.67      3.34 o 
   1  11   3       11.30       19.02     13.13 o 
   2  11   3      544.50      507.08     19.28 o 
   3  11   3      108.87      114.56      7.91 o 
   4  11   3       41.51       40.13      7.71 o 
   5  11   3       19.17       16.01     13.36 o 
  -5  12   3      659.59      612.36     26.39 o 
  -4  12   3      719.12      767.68     21.92 o 
  -3  12   3      337.85      334.14     15.01 o 
  -2  12   3      137.26      125.70      6.90 o 
  -1  12   3      127.66      117.57      5.78 o 
   0  12   3      688.09      718.41     17.80 o 
   1  12   3      612.75      620.10     23.12 o 
   2  12   3        5.80        4.75      2.86 o 
   3  12   3      441.17      455.82     15.19 o 
   4  12   3      376.03      384.11     19.56 o 
   5  12   3      129.90      120.80     11.50 o 
  -5  13   3       33.78       24.27     10.06 o 
  -4  13   3      101.39       97.55      9.19 o 
  -3  13   3        5.99        4.40      4.26 o 
  -2  13   3      308.70      304.20     13.98 o 
  -1  13   3        0.13        0.86      1.12 o 
   0  13   3       47.49       48.50      5.02 o 
   1  13   3      304.90      298.50     11.64 o 
   2  13   3       44.91       43.79      6.85 o 
   3  13   3       46.76       44.79     11.11 o 
   4  13   3        1.01        1.39      3.41 o 
  -4  14   3      338.31      321.79     16.11 o 
  -3  14   3        1.00        5.45      5.08 o 
  -2  14   3      153.96      150.21      9.97 o 
  -1  14   3        7.39        7.50      4.27 o 
   0  14   3        2.34        3.49      2.94 o 
   1  14   3      335.47      336.79     13.15 o 
   2  14   3       80.26       78.84      6.82 o 
   3  14   3      275.69      278.46     14.54 o 
   4  14   3       26.25       13.50     14.04 o 
  -3  15   3      108.83       96.90     12.29 o 
  -2  15   3      286.68      308.74     23.98 o 
  -1  15   3      106.69      109.35     10.03 o 
   0  15   3      213.02      217.80     12.38 o 
   1  15   3       91.42       97.36      6.69 o 
   2  15   3      296.61      296.72     14.36 o 
   3  15   3       69.85       69.53      7.71 o 
  -3  16   3       87.39      102.58     13.59 o 
  -2  16   3      587.43      627.64     29.59 o 
  -1  16   3      245.03      244.49     15.75 o 
   0  16   3       11.52        9.23      7.01 o 
   1  16   3      463.89      467.48     20.62 o 
   2  16   3      241.83      257.58     16.80 o 
  -1  17   3       67.28       67.13     16.04 o 
   0  17   3       14.50       10.87      9.59 o 
   1  17   3       41.52       45.45      9.29 o 
  -7   0   4      607.64      640.92     27.38 o 
  -6   0   4        0.15        2.23      2.91 o 
  -5   0   4       79.92       70.14      6.99 o 
  -4   0   4       28.22       31.95      6.35 o 
  -3   0   4     2455.21     2536.94     38.00 o 
  -2   0   4     3751.92     3825.19     72.61 o 
  -1   0   4       92.56       87.99      4.01 o 
   0   0   4     4171.72     4706.90     41.34 o 
   1   0   4       59.32       51.87      1.58 o 
   2   0   4      839.92      823.81     20.61 o 
   3   0   4       41.47      122.46     12.58 o 
   4   0   4       47.14       45.89      3.30 o 
   5   0   4      651.25      768.73     35.99 o 
   6   0   4      807.68      821.30     36.53 o 
   7   0   4        0.87        1.39      4.23 o 
  -7   1   4        0.02        1.67      2.74 o 
  -6   1   4       34.77       35.52      5.41 o 
  -5   1   4      295.26      295.87     10.32 o 
  -4   1   4      266.78      272.09      9.11 o 
  -3   1   4      302.65      277.52      7.26 o 
  -2   1   4      173.86      157.80      4.25 o 
  -1   1   4     2099.15     2086.33     35.82 o 
   0   1   4     1037.36     1094.67      9.84 o 
   1   1   4      567.10      574.93      5.36 o 
   2   1   4      559.82      620.78      8.21 o 
   3   1   4       64.77       64.23      1.94 o 
   4   1   4       21.59       14.20      2.19 o 
   5   1   4       72.95       61.85      8.50 o 
   6   1   4       32.48       46.67     11.73 o 
   7   1   4      191.83      204.36     12.67 o 
  -7   2   4      261.62      260.66     13.20 o 
  -6   2   4      416.71      380.18     12.62 o 
  -5   2   4      924.85      912.94     21.26 o 
  -4   2   4      134.08      123.44      6.19 o 
  -3   2   4      329.41      314.25      8.12 o 
  -2   2   4     2038.59     2045.94     53.02 o 
  -1   2   4      862.22      954.16     10.88 o 
   0   2   4       59.51       49.60      1.68 o 
   1   2   4     1224.54     1268.85     15.28 o 
   2   2   4        0.83        2.34      0.81 o 
   3   2   4      689.56      739.03      8.78 o 
   4   2   4       41.74       39.00      2.45 o 
   5   2   4      520.23      519.33     17.05 o 
   6   2   4      602.01      598.23     18.43 o 
  -7   3   4      159.20      164.28     10.64 o 
  -6   3   4        0.99        3.75      4.15 o 
  -5   3   4       51.00       48.35      5.43 o 
  -4   3   4       73.36       73.78      4.32 o 
  -3   3   4       53.57       87.41      4.32 o 
  -2   3   4       89.83      117.97      4.40 o 
  -1   3   4      116.43       92.03      2.63 o 
   0   3   4     1913.77     1992.77     15.12 o 
   1   3   4       99.85       92.72      2.94 o 
   2   3   4       36.65       52.04      2.30 o 
   3   3   4        0.01       13.69      6.31 o 
   4   3   4       51.91       41.11      3.53 o 
   5   3   4       33.03       29.99      8.45 o 
   6   3   4      432.37      401.14     19.14 o 
  -7   4   4        2.54        4.53      3.92 o 
  -6   4   4      236.76      251.25     10.74 o 
  -5   4   4      412.97      390.85     11.67 o 
  -4   4   4      750.58      680.95      9.48 o 
  -3   4   4       48.01       67.55      3.69 o 
  -2   4   4      812.92      838.18     30.29 o 
  -1   4   4      108.35       94.31      2.82 o 
   0   4   4      312.07      355.89      6.24 o 
   1   4   4     1088.89     1158.14     11.11 o 
   2   4   4      290.76      272.81      5.15 o 
   3   4   4     3992.38     3757.79     85.73 o 
   4   4   4     1886.65     1754.76     50.66 o 
   5   4   4      246.34      208.14     14.58 o 
   6   4   4        1.75        5.78      6.28 o 
  -7   5   4      105.94      106.88      9.59 o 
  -6   5   4       22.38       18.66     10.52 o 
  -5   5   4       38.90       32.71     10.17 o 
  -4   5   4        0.22        2.48      2.73 o 
  -3   5   4      296.41      269.37      9.68 o 
  -2   5   4        1.24        1.17      1.41 o 
  -1   5   4     2612.03     2885.88     21.59 o 
   0   5   4      146.67      143.96      3.25 o 
   1   5   4      623.37      784.02     50.28 o 
   2   5   4      231.10      227.07      5.08 o 
   3   5   4       21.60       21.66      2.51 o 
   4   5   4      844.95      880.55     18.91 o 
   5   5   4      271.92      271.87     17.19 o 
   6   5   4        0.53        2.35      2.57 o 
  -7   6   4        0.03        1.47      3.17 o 
  -6   6   4       80.79       74.06      8.79 o 
  -5   6   4      943.28      923.40     21.86 o 
  -4   6   4     1028.99     1052.56     27.67 o 
  -3   6   4        0.00       11.18      7.15 o 
  -2   6   4       13.40       14.36      6.69 o 
  -1   6   4       10.97       22.33      4.05 o 
   0   6   4      758.34      901.28     14.16 o 
   1   6   4      223.24      219.04      8.38 o 
   2   6   4      359.55      372.35      6.67 o 
   3   6   4     1577.58     1519.60     30.20 o 
   4   6   4       66.63       69.57      5.48 o 
   5   6   4       54.40       48.40     10.87 o 
   6   6   4       36.22       35.93     11.75 o 
  -6   7   4      188.88      188.14     11.01 o 
  -5   7   4       78.31       71.77      7.34 o 
  -4   7   4      943.47      970.93     23.25 o 
  -3   7   4     1958.02     1979.62     41.03 o 
  -2   7   4      640.18      589.71     33.90 o 
  -1   7   4       64.98       65.70      3.88 o 
   0   7   4       47.03       39.77      2.35 o 
   1   7   4     1859.37     1873.81     27.10 o 
   2   7   4     2126.18     2098.22     29.74 o 
   3   7   4      153.69      152.27      5.62 o 
   4   7   4      736.45      750.18     24.03 o 
   5   7   4      143.25      148.45     18.41 o 
   6   7   4       20.95       25.81     22.16 o 
  -6   8   4       20.66       14.23      9.89 o 
  -5   8   4       38.80       39.40      6.80 o 
  -4   8   4        2.44        5.31      3.29 o 
  -3   8   4      361.44      349.48     13.15 o 
  -2   8   4      987.66      907.97     55.98 o 
  -1   8   4       10.68       10.28      3.68 o 
   0   8   4       18.06       15.96      1.84 o 
   1   8   4      388.10      387.88     11.45 o 
   2   8   4       22.45       31.40     11.13 o 
   3   8   4      424.98      403.02     15.05 o 
   4   8   4       19.46       17.76      7.23 o 
   5   8   4      165.07      160.44     19.69 o 
   6   8   4       91.15       98.96     16.17 o 
  -6   9   4      331.30      342.29     17.87 o 
  -5   9   4       67.21       67.70      8.32 o 
  -4   9   4      531.36      532.05     15.88 o 
  -3   9   4      699.85      692.84     21.04 o 
  -2   9   4       33.71       33.50      3.49 o 
  -1   9   4       33.15       26.99      3.74 o 
   0   9   4      403.65      401.07      8.15 o 
   1   9   4      263.95      252.47      9.36 o 
   2   9   4     1017.20     1034.43     19.69 o 
   3   9   4      450.05      458.31     18.25 o 
   4   9   4      786.73      794.34     25.38 o 
   5   9   4      201.14      211.67     21.13 o 
  -6  10   4       20.07       13.51      8.99 o 
  -5  10   4      150.14      167.36     11.70 o 
  -4  10   4        7.15       11.38      6.61 o 
  -3  10   4       95.40      108.43      8.60 o 
  -2  10   4      872.11      807.40     38.04 o 
  -1  10   4      145.03      143.96      6.02 o 
   0  10   4     2034.50     2126.71     31.67 o 
   1  10   4      337.83      373.08     12.64 o 
   2  10   4      579.38      589.95     19.88 o 
   3  10   4        9.58       10.95      5.08 o 
   4  10   4       51.21       63.05      7.98 o 
   5  10   4      509.65      532.56     37.76 o 
  -5  11   4        0.08        0.95      3.27 o 
  -4  11   4       15.83       21.36     11.47 o 
  -3  11   4      144.40      156.49      9.57 o 
  -2  11   4       65.17       68.36      4.37 o 
  -1  11   4     1852.04     1860.64     30.40 o 
   0  11   4      260.25      254.80      7.78 o 
   1  11   4       50.96       49.31      5.41 o 
   2  11   4      182.05      185.66     10.25 o 
   3  11   4      368.58      371.33     14.58 o 
   4  11   4       85.35       84.02      8.01 o 
   5  11   4       12.29       10.72     11.37 o 
  -5  12   4       25.51       18.51     12.93 o 
  -4  12   4       69.20       56.75      9.37 o 
  -3  12   4       52.61       45.78      9.84 o 
  -2  12   4       94.97       93.62      7.53 o 
  -1  12   4       50.39       45.96      3.98 o 
   0  12   4      222.98      218.15     10.27 o 
   1  12   4        7.32        9.82      4.78 o 
   2  12   4      139.12      137.43      8.28 o 
   3  12   4      103.18       98.58      8.64 o 
   4  12   4       16.99       11.11     10.10 o 
  -5  13   4        1.54        2.85      3.52 o 
  -4  13   4        4.92        5.06      4.51 o 
  -3  13   4      132.99      109.33      9.25 o 
  -2  13   4       15.89       14.79      9.15 o 
  -1  13   4      408.82      385.73     19.34 o 
   0  13   4      506.62      517.16     15.61 o 
   1  13   4       30.75       28.07      8.72 o 
   2  13   4       22.86       21.41      8.81 o 
   3  13   4       35.17       25.34      8.17 o 
   4  13   4       95.06       90.73      8.02 o 
  -4  14   4      159.45      171.60     11.43 o 
  -3  14   4       94.19       88.12      8.58 o 
  -2  14   4       36.44       32.54     18.30 o 
  -1  14   4        1.64        3.39      4.93 o 
   0  14   4       13.23       13.95      8.45 o 
   1  14   4      109.72      106.50      8.65 o 
   2  14   4       35.99       38.41      9.22 o 
   3  14   4      344.72      334.54     18.38 o 
  -3  15   4      266.25      287.96     20.74 o 
  -2  15   4       47.39       40.12     24.56 o 
  -1  15   4       47.15       36.32     17.52 o 
   0  15   4       14.37       12.38      8.99 o 
   1  15   4      281.89      293.42     14.36 o 
   2  15   4      126.36      128.49     10.88 o 
   3  15   4        9.08        5.14      5.22 o 
  -2  16   4        2.44        2.78      4.39 o 
  -1  16   4        6.37        7.84      7.76 o 
   0  16   4      153.57      170.95     13.34 o 
   1  16   4        0.46        1.35      2.75 o 
   2  16   4       16.98        8.55     11.37 o 
  -1  17   4       16.71        7.39     10.63 o 
   0  17   4       12.49       11.29      9.09 o 
  -7   1   5       32.67       35.67      6.32 o 
  -6   1   5       59.34       57.39      5.76 o 
  -5   1   5      910.89      916.05     24.34 o 
  -4   1   5     1122.44     1080.70     17.08 o 
  -3   1   5      385.27      374.32     10.18 o 
  -2   1   5      860.71      940.53     21.83 o 
  -1   1   5      575.29      584.59     17.88 o 
   0   1   5       57.20       47.97      1.88 o 
   1   1   5     4032.32     4321.76     68.93 o 
   2   1   5      455.97      435.93     12.09 o 
   3   1   5       89.79       74.73      6.85 o 
   4   1   5      365.80      355.17     15.24 o 
   5   1   5       78.74       91.55     10.61 o 
   6   1   5      138.48      148.29     10.98 o 
  -7   2   5       45.88       48.00      7.46 o 
  -6   2   5      571.86      569.30     13.31 o 
  -5   2   5     1534.59     1539.02     37.38 o 
  -4   2   5       75.74       80.83      6.18 o 
  -3   2   5        6.59       41.35      6.97 o 
  -2   2   5      852.75      907.14     15.35 o 
  -1   2   5      626.55      649.68      7.39 o 
   0   2   5       40.22       42.71      1.77 o 
   1   2   5      104.02       84.13      4.00 o 
   2   2   5     1657.46     1657.71     32.27 o 
   3   2   5      440.94      418.86     23.14 o 
   4   2   5      578.18      587.86     13.66 o 
   5   2   5      268.09      248.16     13.82 o 
   6   2   5        2.91        3.34      4.48 o 
  -7   3   5      100.99       97.64      8.83 o 
  -6   3   5      189.78      192.01     10.30 o 
  -5   3   5      111.12      104.39      5.51 o 
  -4   3   5       14.28       21.89      4.44 o 
  -3   3   5       75.57      104.42      4.52 o 
  -2   3   5     1937.77     2014.20     23.64 o 
  -1   3   5     2124.80     2069.07     24.51 o 
   0   3   5       78.28       73.02      2.39 o 
   1   3   5     1113.97     1103.36      9.98 o 
   2   3   5      884.26      871.20     18.15 o 
   3   3   5       59.74       60.35      2.45 o 
   4   3   5     1723.96     1691.16     28.05 o 
   5   3   5       55.11       48.42     16.42 o 
   6   3   5      554.53      531.73     29.99 o 
  -7   4   5       27.86       26.85      7.15 o 
  -6   4   5       38.29       36.01     13.94 o 
  -5   4   5      576.11      589.92     16.66 o 
  -4   4   5      248.25      285.14      7.44 o 
  -3   4   5      601.73      619.86     15.18 o 
  -2   4   5      358.14      430.03     14.03 o 
  -1   4   5       61.57       56.62      3.30 o 
   0   4   5       95.19      115.32      3.18 o 
   1   4   5      328.52      351.94      5.50 o 
   2   4   5     1587.50     1569.82     31.41 o 
   3   4   5     1461.74     1518.32     23.30 o 
   4   4   5       62.94       73.12      4.65 o 
   5   4   5       10.26        5.41      3.53 o 
   6   4   5        3.45        4.79      4.31 o 
  -7   5   5       89.49      100.24      8.69 o 
  -6   5   5      294.27      301.64     14.97 o 
  -5   5   5        5.29        6.76      3.83 o 
  -4   5   5      198.24      178.92      8.52 o 
  -3   5   5      204.83      194.83      9.27 o 
  -2   5   5     3472.52     3432.68     55.14 o 
  -1   5   5    17017.25    19934.43    216.96 o 
   0   5   5     1383.29     1482.62     17.15 o 
   1   5   5        6.33       12.29      1.93 o 
   2   5   5       62.75       64.81      2.89 o 
   3   5   5       42.10       50.27      3.01 o 
   4   5   5       40.45       42.62      3.75 o 
   5   5   5       27.76       30.99     18.34 o 
   6   5   5     1483.49     1676.97     57.82 o 
  -7   6   5      108.08      105.96      8.95 o 
  -6   6   5       15.20       19.28      8.72 o 
  -5   6   5       45.60       45.33     10.33 o 
  -4   6   5      510.46      595.81     17.59 o 
  -3   6   5      527.76      524.09     15.82 o 
  -2   6   5      517.03      491.13     13.78 o 
  -1   6   5     2229.49     2242.27     23.35 o 
   0   6   5      966.74     1006.80     15.76 o 
   1   6   5      482.53      496.25      9.86 o 
   2   6   5      662.44      671.66     11.47 o 
   3   6   5      664.20      628.43     12.32 o 
   4   6   5      342.85      361.67     12.12 o 
   5   6   5      126.90      122.33     18.55 o 
   6   6   5      111.14       99.28     13.76 o 
  -6   7   5      250.60      256.47     13.58 o 
  -5   7   5       19.17       26.21      9.66 o 
  -4   7   5      162.27      160.01      8.54 o 
  -3   7   5       16.97        9.94      4.19 o 
  -2   7   5      165.85      149.02     12.06 o 
  -1   7   5      796.65      809.64     18.21 o 
   0   7   5       12.85       12.61      2.10 o 
   1   7   5      437.91      411.65      9.52 o 
   2   7   5        0.30        1.48      1.49 o 
   3   7   5       94.82       83.52      4.93 o 
   4   7   5      445.28      386.46     37.16 o 
   5   7   5        5.07        6.45      6.04 o 
   6   7   5      209.76      230.75     19.96 o 
  -6   8   5        1.87        3.90      4.00 o 
  -5   8   5        0.20        1.82      2.89 o 
  -4   8   5      272.91      272.29     13.66 o 
  -3   8   5     1042.94      983.97     28.76 o 
  -2   8   5       14.90       19.07      6.45 o 
  -1   8   5      299.90      295.09      8.29 o 
   0   8   5     1423.52     1442.19     20.59 o 
   1   8   5      113.13      105.15      6.85 o 
   2   8   5      569.47      554.36     13.80 o 
   3   8   5      342.56      340.39     12.62 o 
   4   8   5      150.50      156.03      9.42 o 
   5   8   5      495.75      480.68     35.50 o 
  -6   9   5        0.01        2.40      3.27 o 
  -5   9   5      298.60      288.86     14.36 o 
  -4   9   5      182.08      196.62      9.75 o 
  -3   9   5      147.60      181.99     10.63 o 
  -2   9   5      123.66      116.65      6.69 o 
  -1   9   5      229.52      200.89      6.99 o 
   0   9   5     1533.16     1488.00     35.01 o 
   1   9   5      447.63      392.88     11.96 o 
   2   9   5       36.54       26.60      9.82 o 
   3   9   5       76.71       83.09      7.37 o 
   4   9   5       85.73       88.29      7.47 o 
   5   9   5      201.58      215.73     20.61 o 
  -6  10   5      100.35       88.72     14.28 o 
  -5  10   5      245.32      253.22     17.89 o 
  -4  10   5       11.78       12.29      6.31 o 
  -3  10   5       60.91       65.12      7.54 o 
  -2  10   5      165.41      171.58      8.63 o 
  -1  10   5      663.05      630.92     13.04 o 
   0  10   5      474.45      427.91     16.70 o 
   1  10   5       11.73       14.23      5.17 o 
   2  10   5      407.39      405.04     16.28 o 
   3  10   5      286.32      285.64     16.18 o 
   4  10   5        5.99        5.45      3.48 o 
   5  10   5      126.54      133.87     17.36 o 
  -5  11   5      217.26      211.00     13.52 o 
  -4  11   5      556.94      534.29     25.12 o 
  -3  11   5       12.36       15.70      6.10 o 
  -2  11   5       13.50       13.17      5.18 o 
  -1  11   5      130.04      118.47      6.17 o 
   0  11   5       74.25       74.45      6.37 o 
   1  11   5      103.64       90.17      6.50 o 
   2  11   5        6.16        8.69      5.27 o 
   3  11   5       51.41       50.61      6.73 o 
   4  11   5        0.46        2.99      3.42 o 
   5  11   5       10.26        8.32     11.65 o 
  -5  12   5      531.69      537.00     24.43 o 
  -4  12   5       68.91       69.70     10.70 o 
  -3  12   5      603.14      578.54     21.13 o 
  -2  12   5      232.90      229.02     14.46 o 
  -1  12   5        0.64        2.08      1.06 o 
   0  12   5       53.52       49.77      8.30 o 
   1  12   5        4.97        4.91      3.23 o 
   2  12   5      896.73      931.66     25.18 o 
   3  12   5     1188.77     1212.34     27.67 o 
   4  12   5       77.31       75.74      9.37 o 
  -4  13   5       19.14       13.05      9.73 o 
  -3  13   5      227.21      235.39     14.11 o 
  -2  13   5      119.23      118.02      8.82 o 
  -1  13   5      466.95      455.08     17.19 o 
   0  13   5       69.45       67.60      6.28 o 
   1  13   5       12.77       12.44      5.12 o 
   2  13   5      117.81      102.19      9.10 o 
   3  13   5       24.59       18.72     14.18 o 
   4  13   5       22.96       15.74     17.06 o 
  -4  14   5        0.09        3.46      5.79 o 
  -3  14   5      110.68      125.80     11.14 o 
  -2  14   5       62.47       57.21      8.04 o 
  -1  14   5        0.01        0.67      1.82 o 
   0  14   5      383.17      353.63     24.38 o 
   1  14   5       72.97       72.85      9.54 o 
   2  14   5      188.94      186.64     12.47 o 
   3  14   5       73.59       82.75      8.24 o 
  -3  15   5      233.85      239.38     15.86 o 
  -2  15   5      336.21      336.60     18.80 o 
  -1  15   5      432.51      464.11     27.78 o 
   0  15   5       17.34       13.36     12.19 o 
   1  15   5       86.15       83.70      9.70 o 
   2  15   5       41.66       44.98      7.06 o 
  -2  16   5       71.91       84.22     12.37 o 
  -1  16   5      134.06      141.66     12.17 o 
   0  16   5      532.45      574.55     26.46 o 
   1  16   5      217.15      230.96     21.81 o 
  -7   0   6       30.42       24.37     17.61 o 
  -6   0   6      180.68      201.86     13.88 o 
  -5   0   6       17.15       20.68     10.41 o 
  -4   0   6      132.62      127.90      8.50 o 
  -3   0   6     2745.05     2970.71    129.17 o 
  -2   0   6      227.32      260.07     18.57 o 
  -1   0   6     2657.99     2669.74    105.68 o 
   0   0   6     4761.52     5041.36    103.61 o 
   1   0   6      126.17      125.90      4.59 o 
   2   0   6       15.98       24.57     13.37 o 
   3   0   6       73.49      114.51     10.46 o 
   4   0   6       34.95       66.13     11.52 o 
   5   0   6      363.85      349.50     20.58 o 
   6   0   6       12.57       11.31     10.84 o 
  -7   1   6       14.57        8.73      7.57 o 
  -6   1   6      298.08      278.81     10.25 o 
  -5   1   6      166.85      167.90      7.78 o 
  -4   1   6      112.12      104.88      5.38 o 
  -3   1   6        1.29        8.37      3.49 o 
  -2   1   6      697.67      722.20     26.69 o 
  -1   1   6      243.35      243.01     13.39 o 
   0   1   6        9.77       11.02      1.70 o 
   1   1   6      243.16      244.93      4.07 o 
   2   1   6        1.39        3.69      2.78 o 
   3   1   6      401.87      381.13     15.81 o 
   4   1   6      132.30      130.30      9.97 o 
   5   1   6      397.90      415.38     16.48 o 
   6   1   6      182.94      158.65     12.17 o 
  -7   2   6        1.64        3.08      3.23 o 
  -6   2   6        8.50        8.21      4.37 o 
  -5   2   6      896.81      834.25     27.71 o 
  -4   2   6       94.44       91.51      6.01 o 
  -3   2   6     1098.19     1151.39     18.46 o 
  -2   2   6      225.10      259.75     12.85 o 
  -1   2   6     1689.78     1614.82     40.49 o 
   0   2   6       39.76       27.02      2.14 o 
   1   2   6      612.93      686.90     10.89 o 
   2   2   6     1435.42     1363.73     33.14 o 
   3   2   6      291.56      273.12     15.91 o 
   4   2   6      162.52      196.73     14.53 o 
   5   2   6       39.87       51.10      9.66 o 
   6   2   6        8.33        7.92      6.24 o 
  -7   3   6       77.47       75.51      9.26 o 
  -6   3   6       14.98       12.86      6.07 o 
  -5   3   6      182.11      172.46      7.87 o 
  -4   3   6      283.98      272.15      7.95 o 
  -3   3   6     1225.95     1287.04     21.18 o 
  -2   3   6     1885.44     1914.13     64.89 o 
  -1   3   6      730.29      732.58     15.16 o 
   0   3   6      331.05      385.60      5.39 o 
   1   3   6      152.70      152.15      3.70 o 
   2   3   6      217.01      192.69      3.58 o 
   3   3   6        9.89       17.57      2.80 o 
   4   3   6       28.13       40.08     15.08 o 
   5   3   6      384.21      411.17     16.92 o 
   6   3   6      243.04      227.90     17.83 o 
  -7   4   6      202.53      205.20     11.04 o 
  -6   4   6     1182.27     1151.29     38.82 o 
  -5   4   6     1115.59     1125.27     32.70 o 
  -4   4   6      102.42       87.88      3.94 o 
  -3   4   6      683.42      709.74     33.07 o 
  -2   4   6      254.96      267.53      6.91 o 
  -1   4   6        0.20        1.94      2.35 o 
   0   4   6       41.91       46.15      2.54 o 
   1   4   6     2019.03     2026.49     18.92 o 
   2   4   6     5263.19     5591.08    127.04 o 
   3   4   6       39.10       40.37      2.93 o 
   4   4   6       95.72       87.56      8.32 o 
   5   4   6      115.69      110.61     14.34 o 
   6   4   6      138.49      146.54     13.37 o 
  -7   5   6       21.10       19.74      8.07 o 
  -6   5   6        0.41        2.06      2.66 o 
  -5   5   6      102.81       95.84      7.61 o 
  -4   5   6      220.22      219.80     11.69 o 
  -3   5   6      120.74      111.67      7.89 o 
  -2   5   6      335.80      361.44     13.95 o 
  -1   5   6      234.23      236.21      6.63 o 
   0   5   6       13.36       10.49      3.43 o 
   1   5   6     1074.01     1120.49     17.39 o 
   2   5   6       17.48       14.81      2.59 o 
   3   5   6      295.02      285.23      9.67 o 
   4   5   6       88.75       92.85     11.44 o 
   5   5   6       24.70       15.45      9.72 o 
   6   5   6      143.31      145.38     19.11 o 
  -6   6   6      704.37      726.39     27.99 o 
  -5   6   6      354.95      345.34     15.45 o 
  -4   6   6      287.95      292.59     14.21 o 
  -3   6   6      542.66      551.46     37.52 o 
  -2   6   6       15.39       15.91      6.87 o 
  -1   6   6      118.96      117.86      4.86 o 
   0   6   6       39.46       46.21      2.77 o 
   1   6   6      960.25      922.94     15.12 o 
   2   6   6     2112.98     1965.54     32.88 o 
   3   6   6      161.30      151.39      6.12 o 
   4   6   6        0.56        2.50      2.48 o 
   5   6   6       28.71       28.63      9.45 o 
   6   6   6       16.84       13.99     10.16 o 
  -6   7   6        5.72        5.72      4.28 o 
  -5   7   6      462.15      491.24     16.16 o 
  -4   7   6      398.70      426.12     19.16 o 
  -3   7   6      335.46      353.67     15.23 o 
  -2   7   6       51.73       60.01      8.33 o 
  -1   7   6      181.33      178.65      6.30 o 
   0   7   6       34.67       43.21      2.97 o 
   1   7   6      351.30      322.84      8.79 o 
   2   7   6        2.30        3.21      1.86 o 
   3   7   6      827.33      815.34     27.66 o 
   4   7   6     1143.93     1182.82     53.53 o 
   5   7   6      364.96      373.80     25.87 o 
  -6   8   6       11.98       14.08      6.30 o 
  -5   8   6       43.00       39.86      8.81 o 
  -4   8   6       12.46       20.50      6.38 o 
  -3   8   6       46.63       62.68      9.95 o 
  -2   8   6       91.08       93.65      6.88 o 
  -1   8   6      188.03      161.17      5.03 o 
   0   8   6      446.95      465.25     10.61 o 
   1   8   6       42.80       38.42      9.18 o 
   2   8   6      186.99      165.24      7.96 o 
   3   8   6       19.68       18.73      8.90 o 
   4   8   6       23.40       18.48     12.36 o 
   5   8   6       86.48       84.98     13.41 o 
  -6   9   6        0.36        2.54      3.54 o 
  -5   9   6      215.55      228.04     12.22 o 
  -4   9   6      262.97      318.92     16.25 o 
  -3   9   6       43.38       45.14      7.93 o 
  -2   9   6       14.76       14.09      5.40 o 
  -1   9   6        1.68        1.65      1.79 o 
   0   9   6      448.79      411.67      9.70 o 
   1   9   6      691.89      688.57     19.91 o 
   2   9   6      133.10      121.00      7.82 o 
   3   9   6      261.96      265.65     11.33 o 
   4   9   6      366.94      399.93     42.56 o 
   5   9   6        8.96        5.73      8.71 o 
  -6  10   6       42.36       46.35      8.84 o 
  -5  10   6       24.42       23.90      9.44 o 
  -4  10   6       10.60       23.04     10.28 o 
  -3  10   6       80.07       77.98      8.26 o 
  -2  10   6        5.63        7.70      3.83 o 
  -1  10   6       38.82       29.79      3.97 o 
   0  10   6      358.82      375.56     11.21 o 
   1  10   6      356.47      350.59     13.48 o 
   2  10   6       22.50       20.97      9.99 o 
   3  10   6       39.77       44.23      5.52 o 
   4  10   6       16.88       15.81     16.77 o 
   5  10   6       40.61       32.49     13.42 o 
  -5  11   6       52.45       52.44     13.60 o 
  -4  11   6        3.35        3.15      4.38 o 
  -3  11   6      298.80      321.10     18.23 o 
  -2  11   6      617.99      625.52     16.32 o 
  -1  11   6      169.86      166.46      7.21 o 
   0  11   6       19.50       17.47      8.11 o 
   1  11   6      401.44      423.37     16.64 o 
   2  11   6       85.30       74.77      6.24 o 
   3  11   6      361.49      346.52     16.12 o 
   4  11   6        2.72        1.63      6.97 o 
  -5  12   6        3.85        3.86      3.95 o 
  -4  12   6        0.07        6.92      5.40 o 
  -3  12   6        0.21        2.37      2.77 o 
  -2  12   6       12.27       10.42      6.14 o 
  -1  12   6       91.45       85.69      8.23 o 
   0  12   6        3.71        5.46      3.54 o 
   1  12   6       15.35       13.56      6.88 o 
   2  12   6        3.68        4.85      3.92 o 
   3  12   6      304.08      289.63     14.20 o 
   4  12   6        2.99        4.40      4.89 o 
  -4  13   6      108.04      115.32     10.59 o 
  -3  13   6      137.99      141.04     10.80 o 
  -2  13   6      641.56      639.58     32.64 o 
  -1  13   6       53.64       56.86      7.02 o 
   0  13   6      580.41      557.62     38.78 o 
   1  13   6      174.17      192.30     11.06 o 
   2  13   6      271.42      261.03     11.38 o 
   3  13   6       25.93       26.23      6.04 o 
  -4  14   6       28.02       15.84      8.73 o 
  -3  14   6       32.17       21.31     21.15 o 
  -2  14   6        4.00        2.80      5.32 o 
  -1  14   6      262.95      248.45     12.59 o 
   0  14   6       81.09       85.21      8.53 o 
   1  14   6      175.97      204.17     11.38 o 
   2  14   6      326.23      338.32     14.70 o 
   3  14   6        0.14        0.95      2.71 o 
  -3  15   6       54.21       46.85     14.26 o 
  -2  15   6      105.75      111.81     13.00 o 
  -1  15   6        5.25        5.21      5.14 o 
   0  15   6      154.88      167.27     10.59 o 
   1  15   6      182.95      192.92     14.01 o 
   2  15   6       40.77       34.87      6.76 o 
  -2  16   6       36.04       36.45      9.03 o 
  -1  16   6      188.91      196.31     17.07 o 
   0  16   6       45.38       29.74     24.06 o 
   1  16   6        3.94        3.41      4.17 o 
  -7   1   7       28.87       25.37     17.72 o 
  -6   1   7      815.94      834.00     32.37 o 
  -5   1   7     1320.57     1355.55     29.25 o 
  -4   1   7      138.71      119.48      6.53 o 
  -3   1   7      186.05      192.73      8.02 o 
  -2   1   7      557.18      597.96     20.19 o 
  -1   1   7        0.85        1.76      1.96 o 
   0   1   7      287.50      248.42      5.84 o 
   1   1   7        0.93        0.85      0.80 o 
   2   1   7      777.89      803.35     20.97 o 
   3   1   7     3602.32     3616.10     54.09 o 
   4   1   7      763.27      840.69     35.52 o 
   5   1   7       40.88       38.32     13.25 o 
   6   1   7       46.82       37.07     25.31 o 
  -7   2   7       20.66       21.55      9.14 o 
  -6   2   7        0.08        3.41      4.28 o 
  -5   2   7       17.25       18.08      3.84 o 
  -4   2   7      206.53      194.44      7.05 o 
  -3   2   7      257.99      266.30      8.73 o 
  -2   2   7      731.51      741.03     22.74 o 
  -1   2   7     1536.96     1522.06     36.70 o 
   0   2   7     1805.53     1841.28     22.73 o 
   1   2   7     1772.65     1782.10     26.85 o 
   2   2   7      782.93      770.18     22.12 o 
   3   2   7       91.22       94.84      8.99 o 
   4   2   7       13.29       17.36     12.42 o 
   5   2   7        1.99        4.80      4.30 o 
   6   2   7      217.67      259.64     16.18 o 
  -7   3   7       97.76      101.54      9.85 o 
  -6   3   7       75.82       62.97      8.38 o 
  -5   3   7       92.19      100.88      7.63 o 
  -4   3   7      194.94      197.33      7.04 o 
  -3   3   7      487.98      466.85     11.76 o 
  -2   3   7     1611.05     1597.54     28.40 o 
  -1   3   7        2.50        6.51      2.38 o 
   0   3   7       29.27       18.04      2.34 o 
   1   3   7      185.55      168.28      4.27 o 
   2   3   7       76.01       78.63      2.45 o 
   3   3   7        1.64       23.73     25.22 o 
   4   3   7      125.97      122.57     10.10 o 
   5   3   7      621.11      656.33     31.37 o 
   6   3   7      531.36      576.54     24.99 o 
  -7   4   7        8.17        4.59      3.53 o 
  -6   4   7       70.91       63.39      7.59 o 
  -5   4   7        4.86        4.24      2.50 o 
  -4   4   7      226.55      241.85      7.66 o 
  -3   4   7      414.36      409.11     10.88 o 
  -2   4   7      219.16      237.69      7.72 o 
  -1   4   7       31.71       31.75      2.79 o 
   0   4   7       36.83       34.19      2.43 o 
   1   4   7      502.89      467.57      8.63 o 
   2   4   7       81.69       73.93      2.82 o 
   3   4   7      207.01      185.37      7.88 o 
   4   4   7       52.35       43.65      7.13 o 
   5   4   7       18.73       16.45      9.62 o 
   6   4   7       20.25       22.51     22.07 o 
  -7   5   7      163.37      173.88     10.76 o 
  -6   5   7       15.35       10.54      5.31 o 
  -5   5   7      135.57      132.40      9.24 o 
  -4   5   7      286.78      290.06     15.82 o 
  -3   5   7     1300.76     1332.72     23.68 o 
  -2   5   7      436.42      415.15      9.38 o 
  -1   5   7        6.05       10.91      4.55 o 
   0   5   7      198.17      194.36      6.00 o 
   1   5   7      135.88      135.21      4.59 o 
   2   5   7      669.47      619.18     12.08 o 
   3   5   7        3.96        6.93      3.88 o 
   4   5   7      377.49      392.08     17.76 o 
   5   5   7     1480.50     1531.80     82.58 o 
   6   5   7      246.69      270.16     29.95 o 
  -6   6   7       89.59       91.83      8.57 o 
  -5   6   7       59.12       49.84     11.43 o 
  -4   6   7      302.24      287.30     13.66 o 
  -3   6   7       51.45       51.50      8.04 o 
  -2   6   7      539.87      518.59     15.02 o 
  -1   6   7     1495.58     1472.93     30.98 o 
   0   6   7     1212.01     1219.16     27.63 o 
   1   6   7      142.61      142.98      4.98 o 
   2   6   7        6.52       12.08      3.67 o 
   3   6   7      323.82      297.99      9.00 o 
   4   6   7      679.33      645.51     43.91 o 
   5   6   7       21.24       17.10     16.02 o 
  -6   7   7       99.52       91.79      8.52 o 
  -5   7   7        7.90        7.17      4.50 o 
  -4   7   7       10.86       21.11      7.42 o 
  -3   7   7      151.66      163.24      9.28 o 
  -2   7   7     2235.63     2291.79     45.26 o 
  -1   7   7      477.71      463.10      9.73 o 
   0   7   7      188.62      168.98      6.26 o 
   2   7   7      105.73       90.33      4.95 o 
   3   7   7      228.45      203.78      7.78 o 
   4   7   7        4.34       12.61      8.01 o 
   5   7   7      257.43      291.69     28.95 o 
  -6   8   7        1.79        3.21      3.07 o 
  -5   8   7        2.47        4.16      3.42 o 
  -4   8   7        0.31        2.67      3.38 o 
  -3   8   7      285.45      303.18     17.20 o 
  -2   8   7     1903.90     1895.62     29.44 o 
  -1   8   7     6025.75     6187.79     68.97 o 
   0   8   7      421.66      370.49     26.41 o 
   1   8   7      104.02       95.90      5.51 o 
   2   8   7        7.62        7.13      3.40 o 
   3   8   7      120.92      133.43      7.03 o 
   4   8   7      553.89      629.19     41.34 o 
   5   8   7       42.46       44.10     14.09 o 
  -6   9   7      181.90      189.74     11.20 o 
  -5   9   7      814.09      798.28     27.14 o 
  -4   9   7      471.43      478.23     21.12 o 
  -3   9   7        0.27        1.92      4.80 o 
  -2   9   7        0.52        4.38      3.16 o 
  -1   9   7      131.45      130.96      6.08 o 
   0   9   7       36.85       27.15      5.45 o 
   1   9   7       37.01       28.76      3.38 o 
   2   9   7      881.29      855.68     27.34 o 
   3   9   7     1035.41     1074.52     26.93 o 
   4   9   7       76.14       80.78     14.11 o 
   5   9   7        1.04        3.69      5.75 o 
  -5  10   7        5.92        3.79      2.77 o 
  -4  10   7      432.99      414.30     21.47 o 
  -3  10   7      395.07      446.41     16.73 o 
  -2  10   7        6.26        6.55      3.28 o 
  -1  10   7       54.44       48.84      4.18 o 
   0  10   7        2.88        2.56      1.72 o 
   1  10   7      447.23      445.94     18.62 o 
   2  10   7      109.90      110.14      7.43 o 
   3  10   7       43.60       39.20      6.14 o 
   4  10   7      326.40      356.74     26.57 o 
  -5  11   7      180.57      193.15     15.71 o 
  -4  11   7       34.78       34.90     19.81 o 
  -3  11   7       15.49       14.29      6.17 o 
  -2  11   7      142.84      132.84      8.27 o 
  -1  11   7        6.94        5.98      3.47 o 
   0  11   7       64.19       51.72      6.02 o 
   1  11   7        3.35        4.43      3.85 o 
   2  11   7      409.17      428.49     14.69 o 
   3  11   7      387.98      402.92     15.95 o 
   4  11   7       76.81       89.89     14.40 o 
  -5  12   7       17.68       15.80      7.53 o 
  -4  12   7      330.47      368.93     18.08 o 
  -3  12   7      228.07      256.32     13.80 o 
  -2  12   7      150.04      154.61      8.96 o 
  -1  12   7       34.03       34.79      6.11 o 
   0  12   7      178.43      188.86     10.64 o 
   1  12   7      907.14      846.92     86.12 o 
   2  12   7      340.65      351.54     14.08 o 
   3  12   7       52.94       50.02      6.59 o 
   4  12   7       69.37       79.93     11.56 o 
  -4  13   7       84.45       96.01     10.36 o 
  -3  13   7      119.28      118.74     10.52 o 
  -2  13   7      292.38      286.84     12.20 o 
  -1  13   7        3.69        2.65      3.41 o 
   0  13   7       29.53       22.07      6.73 o 
   1  13   7       19.89       21.90      8.03 o 
   2  13   7      220.26      218.27     14.01 o 
   3  13   7       57.74       64.85      8.47 o 
  -3  14   7      134.48      133.53     12.92 o 
  -2  14   7       32.71       25.87     23.28 o 
  -1  14   7      210.29      186.18     13.37 o 
   0  14   7        3.15        3.32      3.89 o 
   1  14   7      174.10      182.09     13.43 o 
   2  14   7      217.63      227.78     12.46 o 
  -3  15   7        0.09        3.26      3.90 o 
  -2  15   7        8.44        5.36      6.48 o 
  -1  15   7        1.05        3.44      4.22 o 
   0  15   7       19.73       14.72     15.22 o 
   1  15   7       13.41        8.93      6.37 o 
   2  15   7      102.40      117.70      8.31 o 
  -1  16   7      375.83      419.62     21.02 o 
   0  16   7      317.33      327.35     19.05 o 
  -7   0   8        6.74        3.57      6.86 o 
  -6   0   8       87.49       71.20     10.21 o 
  -5   0   8       99.37      103.46     10.01 o 
  -4   0   8       26.77       32.02      5.70 o 
  -3   0   8     2176.71     2206.21    181.54 o 
  -2   0   8     4059.92     4201.21    129.83 o 
  -1   0   8     1364.91     1345.33     31.49 o 
   0   0   8      253.30      280.40      9.87 o 
   1   0   8      512.01      501.84     10.90 o 
   2   0   8      371.56      365.40     21.74 o 
   3   0   8      972.48     1128.74     51.92 o 
   4   0   8      311.12      305.38     32.41 o 
   5   0   8      430.55      412.19     31.00 o 
   6   0   8      503.28      450.91     36.54 o 
  -7   1   8      158.74      142.85     16.36 o 
  -6   1   8      871.10      842.52     36.10 o 
  -5   1   8       92.04       80.10      5.66 o 
  -4   1   8      275.27      285.00     11.03 o 
  -3   1   8      382.49      408.27     10.20 o 
  -2   1   8        0.59        1.20      3.65 o 
  -1   1   8       59.67       60.47      4.86 o 
   0   1   8      180.92      181.92      5.04 o 
   1   1   8      173.64      167.11      4.01 o 
   2   1   8        4.46        5.23      4.05 o 
   3   1   8      421.73      427.91     16.78 o 
   4   1   8       70.44       86.28      9.78 o 
   5   1   8        0.03        1.23      4.42 o 
   6   1   8       11.36        7.91      8.00 o 
  -7   2   8      162.13      156.18     11.29 o 
  -6   2   8       19.83       21.34      5.65 o 
  -5   2   8      186.14      184.94      8.17 o 
  -4   2   8      176.46      182.27      8.75 o 
  -3   2   8       34.86       43.63      6.90 o 
  -2   2   8      825.65      795.43     27.28 o 
  -1   2   8     1974.92     1895.73     79.92 o 
   0   2   8        1.70        2.83      1.10 o 
   1   2   8     1719.66     1723.92     30.15 o 
   2   2   8       53.33       46.46      2.60 o 
   3   2   8       60.62       86.73     16.34 o 
   4   2   8      121.22      135.59     13.36 o 
   5   2   8       87.78       87.84      9.42 o 
   6   2   8      503.92      561.46     33.38 o 
  -7   3   8       89.69      104.50      9.04 o 
  -6   3   8       20.08       23.21      7.45 o 
  -5   3   8      196.25      185.19      9.92 o 
  -4   3   8       49.59       75.30      7.23 o 
  -3   3   8      665.77      659.67     13.05 o 
  -2   3   8      143.61      122.66      6.15 o 
  -1   3   8       83.98       69.65      4.57 o 
   0   3   8      389.82      390.14     10.58 o 
   1   3   8      673.94      674.88     10.76 o 
   2   3   8      603.07      526.46      6.93 o 
   3   3   8      256.16      244.47     13.32 o 
   4   3   8      160.56      180.27     12.52 o 
   5   3   8      443.58      454.12     28.69 o 
  -7   4   8      239.82      257.00     17.10 o 
  -6   4   8      578.11      576.20     22.54 o 
  -5   4   8       77.11       83.19      8.69 o 
  -4   4   8      494.16      520.45     18.46 o 
  -3   4   8      139.89      138.98      4.11 o 
  -2   4   8      255.52      248.76      8.53 o 
  -1   4   8      247.28      264.04      9.12 o 
   0   4   8      802.45      804.42     17.83 o 
   1   4   8     2874.97     2703.51     66.08 o 
   2   4   8      484.90      434.00      6.45 o 
   3   4   8       16.06       15.83      9.10 o 
   4   4   8      237.79      265.48     15.35 o 
   5   4   8       86.03       82.83     11.54 o 
  -6   5   8      204.82      197.80     11.91 o 
  -5   5   8      147.75      149.82      9.23 o 
  -4   5   8      131.60      116.70      8.64 o 
  -3   5   8      137.59      137.32      8.32 o 
  -2   5   8      106.16      104.13      5.91 o 
  -1   5   8       57.77       53.23      4.56 o 
   0   5   8        0.77        1.00      2.75 o 
   1   5   8      136.11      162.34      6.05 o 
   2   5   8       14.70       17.01      1.98 o 
   3   5   8      133.46      139.74     10.34 o 
   4   5   8       40.35       35.96      9.11 o 
   5   5   8        1.44        4.68      6.77 o 
  -6   6   8      160.86      159.59     10.88 o 
  -5   6   8       18.49       25.23      6.28 o 
  -4   6   8      223.55      250.44     13.57 o 
  -3   6   8        0.98        2.60      3.48 o 
  -2   6   8       44.44       39.84      4.12 o 
  -1   6   8       22.59       15.87      4.02 o 
   0   6   8      499.03      480.87     13.41 o 
   1   6   8     2967.30     2954.17     48.99 o 
   2   6   8      270.38      247.26      8.35 o 
   3   6   8       40.88       40.31      4.27 o 
   4   6   8      199.11      208.97     21.57 o 
   5   6   8      145.35      147.29     15.90 o 
  -6   7   8      717.64      740.59     27.97 o 
  -5   7   8      785.21      848.72     31.33 o 
  -4   7   8       42.00       49.88      8.58 o 
  -3   7   8       92.46      102.27      9.09 o 
  -2   7   8     1255.89     1231.05     23.97 o 
  -1   7   8     1142.76     1000.80     62.72 o 
   0   7   8      172.19      161.93      7.41 o 
   1   7   8      305.47      334.62     12.71 o 
   2   7   8     1040.32     1066.29     23.53 o 
   3   7   8      325.36      314.83     16.98 o 
   4   7   8       42.91       43.02      9.86 o 
   5   7   8        0.70        2.99      8.45 o 
  -6   8   8        7.59        5.02      5.01 o 
  -5   8   8      160.92      147.03     13.33 o 
  -4   8   8       42.43       37.71     11.19 o 
  -3   8   8      207.19      201.29     11.16 o 
  -2   8   8      493.90      491.00     16.70 o 
  -1   8   8      598.67      672.08     19.89 o 
   0   8   8       58.37       59.70      6.01 o 
   1   8   8       36.61       29.92      7.71 o 
   2   8   8       84.00       76.26      6.95 o 
   3   8   8        2.02        4.12      4.48 o 
   4   8   8        0.61        1.96      5.42 o 
   5   8   8       38.29       45.08     12.66 o 
  -6   9   8      334.65      338.11     16.20 o 
  -5   9   8      167.16      165.65     11.72 o 
  -4   9   8       86.34       88.37     10.34 o 
  -3   9   8      357.22      347.49     16.20 o 
  -2   9   8        3.77        4.66      3.61 o 
  -1   9   8       33.87       34.81      7.49 o 
   0   9   8      102.91       98.75      6.13 o 
   1   9   8       65.44       54.81      5.99 o 
   2   9   8      549.72      523.48     14.61 o 
   3   9   8       42.70       39.16      6.47 o 
   4   9   8       12.03        5.45      5.87 o 
  -5  10   8       31.28       25.28      7.53 o 
  -4  10   8       13.59       11.30      6.62 o 
  -3  10   8      649.19      679.11     27.09 o 
  -2  10   8      552.72      591.09     19.07 o 
  -1  10   8      421.75      438.02     14.54 o 
   0  10   8        6.12        6.24      3.21 o 
   1  10   8       69.82       60.08      6.25 o 
   2  10   8       19.28       17.90      9.75 o 
   3  10   8       16.23       18.33     20.94 o 
   4  10   8        2.27        6.45      6.58 o 
  -5  11   8       61.00       63.37     10.18 o 
  -4  11   8      188.75      196.74     14.37 o 
  -3  11   8      260.02      276.20     17.73 o 
  -2  11   8       91.32       80.79      7.01 o 
  -1  11   8      336.01      341.64     15.81 o 
   0  11   8      590.47      628.68     19.87 o 
   1  11   8      207.86      221.56     12.08 o 
   2  11   8       58.17       53.18      6.80 o 
   3  11   8        7.02        6.77      7.18 o 
   4  11   8       95.33       87.03     14.07 o 
  -4  12   8        8.29        9.71      7.91 o 
  -3  12   8       51.04       38.40      9.21 o 
  -2  12   8       56.00       53.08      5.84 o 
  -1  12   8       20.97       12.16     10.88 o 
   0  12   8       16.06       17.59      7.09 o 
   1  12   8       71.57       68.25      6.56 o 
   2  12   8       16.27       15.35      6.88 o 
   3  12   8       15.44       11.91     17.51 o 
  -4  13   8       62.10       59.60      8.55 o 
  -3  13   8      450.91      509.99     24.57 o 
  -2  13   8       94.51      101.13      8.87 o 
  -1  13   8      140.42      154.91     11.25 o 
   0  13   8      341.98      374.27     15.74 o 
   1  13   8       13.03        9.21      4.57 o 
   2  13   8       87.08       74.34      8.01 o 
   3  13   8       22.39       20.27     14.66 o 
  -3  14   8        4.59        5.05      5.35 o 
  -2  14   8      268.33      314.80     20.20 o 
  -1  14   8      199.44      200.82     15.55 o 
   0  14   8       78.43       76.14      9.61 o 
   1  14   8       11.60        7.40      9.33 o 
   2  14   8      135.02      113.37      9.10 o 
  -2  15   8       29.98       16.69     19.19 o 
  -1  15   8      302.67      306.97     18.53 o 
   0  15   8       68.16       62.92      7.73 o 
   1  15   8       13.10        6.31      6.29 o 
  -7   1   9       95.25      103.43      9.93 o 
  -6   1   9      482.89      488.52     20.21 o 
  -5   1   9      137.66      141.79      7.73 o 
  -4   1   9      312.31      295.50     12.98 o 
  -3   1   9      517.04      576.04     25.42 o 
  -2   1   9        4.04        4.34      4.09 o 
  -1   1   9       14.34       20.21      8.05 o 
   0   1   9      539.03      519.70     15.61 o 
   1   1   9     1738.89     1723.11     13.53 o 
   2   1   9     1799.68     1877.61     35.93 o 
   3   1   9       12.30       13.02      8.91 o 
   4   1   9        1.25        1.76      4.19 o 
   5   1   9       60.55       67.68     29.94 o 
  -6   2   9        5.55        3.79      3.93 o 
  -5   2   9      297.26      295.80     12.54 o 
  -4   2   9      174.42      167.96      9.69 o 
  -3   2   9      167.73      161.44     14.88 o 
  -2   2   9      156.20      155.44     11.94 o 
  -1   2   9      170.98      159.68      9.02 o 
   0   2   9      254.04      246.40      8.41 o 
   1   2   9      342.92      308.11      7.44 o 
   2   2   9      558.79      530.15     21.58 o 
   3   2   9      735.50      728.05     30.71 o 
   4   2   9      325.45      346.92     18.45 o 
   5   2   9      210.57      219.22     15.36 o 
  -6   3   9      261.72      267.35     14.02 o 
  -5   3   9        0.63        1.67      2.50 o 
  -4   3   9      657.08      642.31     18.97 o 
  -3   3   9     1277.57     1288.99     43.51 o 
  -2   3   9       63.22       60.25      5.03 o 
  -1   3   9      946.38      925.96     26.37 o 
   0   3   9      120.03      122.50      6.09 o 
   1   3   9      117.45      113.09      4.07 o 
   2   3   9      162.74      152.05      4.77 o 
   3   3   9       14.75       18.43      8.32 o 
   4   3   9      617.19      678.58     21.20 o 
   5   3   9       57.81       52.48      9.76 o 
  -6   4   9      154.60      165.45     10.68 o 
  -5   4   9      381.00      402.05     14.36 o 
  -4   4   9      223.85      224.89     13.09 o 
  -3   4   9       89.72       95.17      6.56 o 
  -2   4   9       28.10       27.15      3.79 o 
  -1   4   9      234.65      261.42     10.97 o 
   0   4   9      297.79      274.73      9.35 o 
   1   4   9      223.99      204.08      5.55 o 
   2   4   9      117.69      110.64      4.42 o 
   3   4   9      520.45      542.58     19.08 o 
   4   4   9      222.25      241.38     16.10 o 
   5   4   9        0.71        0.31      4.75 o 
  -6   5   9        3.34        2.18      4.13 o 
  -5   5   9        0.25        3.19      3.35 o 
  -4   5   9      291.36      329.77     15.22 o 
  -3   5   9     1043.34     1081.29     37.45 o 
  -2   5   9      965.87      875.65     44.34 o 
  -1   5   9     2277.08     2222.74     62.63 o 
   0   5   9      276.87      271.13     13.46 o 
   1   5   9      253.99      238.65      8.30 o 
   2   5   9       49.71       42.99      3.13 o 
   3   5   9      302.99      316.08     13.99 o 
   4   5   9      774.18      812.28     43.80 o 
   5   5   9      245.72      233.02     17.68 o 
  -6   6   9        0.71        1.30      4.18 o 
  -5   6   9       31.99       25.24      8.44 o 
  -4   6   9       52.28       51.66     11.67 o 
  -3   6   9       95.79       97.88      8.71 o 
  -2   6   9     1265.34     1268.58     31.67 o 
  -1   6   9       79.47       83.29     13.73 o 
   0   6   9       23.17       23.39     10.41 o 
   1   6   9       66.68       55.97      4.03 o 
   2   6   9      116.63      103.55      5.11 o 
   3   6   9        9.47        9.65      5.59 o 
   4   6   9        0.03        3.81      7.97 o 
   5   6   9      342.54      379.66     29.91 o 
  -6   7   9       49.15       43.83     11.22 o 
  -5   7   9       91.38       84.45      8.79 o 
  -4   7   9      160.64      179.04     12.15 o 
  -3   7   9      125.94      131.54      9.31 o 
  -2   7   9       41.80       43.02     15.17 o 
  -1   7   9        6.22        6.80      4.05 o 
   0   7   9       56.03       62.57      5.25 o 
   1   7   9      174.27      157.86      9.16 o 
   2   7   9      484.72      465.53     11.10 o 
   3   7   9       40.77       42.10     19.08 o 
   4   7   9      502.15      502.16     32.17 o 
   5   7   9       11.32        9.81      7.46 o 
  -6   8   9        0.40        1.84      3.37 o 
  -5   8   9        0.37        2.70      3.78 o 
  -4   8   9        6.48        4.71      3.59 o 
  -3   8   9      235.43      247.35     12.84 o 
  -2   8   9        4.98        8.01      4.09 o 
  -1   8   9      234.65      240.40     11.76 o 
   0   8   9        1.59        4.81      3.73 o 
   1   8   9      193.98      196.70     10.04 o 
   2   8   9        0.00        0.93      2.63 o 
   3   8   9      191.17      183.78     20.49 o 
   4   8   9       75.21       91.76     13.00 o 
  -5   9   9        0.67        3.02      3.62 o 
  -4   9   9        8.15       15.54      7.86 o 
  -3   9   9      229.63      243.74     15.32 o 
  -2   9   9       50.18       58.33     10.23 o 
  -1   9   9       12.02       16.49      5.93 o 
   0   9   9      283.28      271.96     11.33 o 
   1   9   9      129.15      146.42      9.14 o 
   2   9   9      753.95      755.04     17.28 o 
   3   9   9      253.28      236.48     16.47 o 
   4   9   9       57.93       64.44     12.95 o 
  -5  10   9      177.41      209.51     12.92 o 
  -4  10   9      135.55      145.02     13.63 o 
  -3  10   9        1.12        3.47      4.48 o 
  -2  10   9      487.77      443.29     18.01 o 
  -1  10   9        4.25        5.79      4.08 o 
   0  10   9      108.77      117.01      9.36 o 
   1  10   9      142.97      152.70     10.43 o 
   2  10   9        9.31       12.74      8.85 o 
   3  10   9      531.70      550.48     28.52 o 
   4  10   9      235.64      258.71     23.27 o 
  -4  11   9        1.71        1.67      4.83 o 
  -3  11   9        1.89        9.41      6.29 o 
  -2  11   9       91.93       78.06     10.46 o 
  -1  11   9      179.40      178.11     10.95 o 
   0  11   9       21.81       17.37      6.93 o 
   1  11   9      232.37      243.90     13.58 o 
   2  11   9      280.21      279.71     14.18 o 
   3  11   9       30.34       24.66     26.33 o 
  -4  12   9      279.81      298.07     17.79 o 
  -3  12   9       20.77       19.76     10.06 o 
  -2  12   9       23.70       18.07      7.83 o 
  -1  12   9        3.39        5.30      3.90 o 
   0  12   9      584.72      640.12     22.81 o 
   1  12   9      159.25      178.80     10.76 o 
   2  12   9      135.47      131.04      9.41 o 
   3  12   9      572.97      625.40     30.09 o 
  -3  13   9        0.02        2.30      3.76 o 
  -2  13   9       15.92       10.89      9.57 o 
  -1  13   9        4.16        3.87      4.00 o 
   0  13   9       65.93       76.65      9.86 o 
   1  13   9       41.46       53.03      7.17 o 
   2  13   9       24.33       13.14     10.73 o 
  -2  14   9        3.90        1.83      3.16 o 
  -1  14   9        6.36        5.22      3.78 o 
   0  14   9       61.05       63.81      7.63 o 
   1  14   9       40.59       35.76      9.52 o 
  -1  15   9      135.79      126.01     13.90 o 
  -6   0  10       16.12       13.62     12.88 o 
  -5   0  10       89.62       78.54      9.82 o 
  -4   0  10      333.38      338.74     21.35 o 
  -3   0  10     1570.12     1714.61     73.58 o 
  -2   0  10     2111.92     2159.95     69.14 o 
  -1   0  10      598.01      629.81     20.20 o 
   0   0  10      357.43      352.41     13.59 o 
   1   0  10      169.26      161.39      6.52 o 
   2   0  10       81.09       63.44     11.71 o 
   3   0  10       54.46       55.67     12.62 o 
   4   0  10      247.56      264.62     43.60 o 
   5   0  10     2244.07     2437.90     71.32 o 
  -6   1  10       17.81       14.70      6.51 o 
  -5   1  10        8.58        6.69      4.27 o 
  -4   1  10        4.13       11.82      8.62 o 
  -3   1  10        1.18        3.32      5.07 o 
  -2   1  10      355.92      349.46     17.08 o 
  -1   1  10      392.72      423.76     13.59 o 
   0   1  10      580.71      587.99     15.72 o 
   1   1  10      308.05      285.42      6.51 o 
   2   1  10     1611.23     1744.78     43.69 o 
   3   1  10      245.20      265.67     17.80 o 
   4   1  10       59.36       61.25      8.95 o 
   5   1  10        0.55        1.13      5.76 o 
  -6   2  10        0.02        2.09      3.44 o 
  -5   2  10        8.04        8.86      6.34 o 
  -4   2  10      624.65      655.98     20.42 o 
  -3   2  10      675.42      719.83     37.25 o 
  -2   2  10      533.86      518.56     19.52 o 
  -1   2  10       76.69       78.31      7.78 o 
   0   2  10      272.91      247.19      8.83 o 
   1   2  10      272.69      243.22      9.12 o 
   2   2  10        4.36       10.04      6.39 o 
   3   2  10      906.49      906.70     39.78 o 
   4   2  10       60.83       59.08      9.97 o 
   5   2  10      381.49      396.49     26.73 o 
  -6   3  10       25.95       23.71     11.65 o 
  -5   3  10       52.27       40.68      8.97 o 
  -4   3  10      163.39      164.63     10.18 o 
  -3   3  10      128.10      134.59     12.34 o 
  -2   3  10      716.16      706.83     23.05 o 
  -1   3  10      395.22      359.76     36.61 o 
   0   3  10       49.72       44.86      4.49 o 
   1   3  10      272.86      241.65      8.20 o 
   2   3  10       68.35       60.61      8.97 o 
   3   3  10      474.61      543.30     23.28 o 
   4   3  10       39.22       40.95      9.99 o 
   5   3  10       92.14       84.05      9.50 o 
  -6   4  10      904.67      945.04     31.08 o 
  -5   4  10      267.40      292.80     15.24 o 
  -4   4  10       62.57       64.47      6.68 o 
  -3   4  10       20.87       20.60      4.78 o 
  -2   4  10       33.22       31.54     13.01 o 
  -1   4  10      894.83      862.64     26.09 o 
   0   4  10     1064.00      970.39     31.23 o 
   1   4  10        0.04        1.25      1.56 o 
   2   4  10       96.12      106.06      8.13 o 
   3   4  10      289.88      305.72     14.32 o 
   4   4  10      104.40      105.43     15.55 o 
   5   4  10       99.21       98.14     15.05 o 
  -6   5  10       13.21       12.51     10.00 o 
  -5   5  10       18.28       13.06      5.19 o 
  -4   5  10       73.18       84.01      9.12 o 
  -3   5  10       56.83       55.39      8.29 o 
  -2   5  10      937.68      891.34     26.72 o 
  -1   5  10      450.62      406.77     18.10 o 
   0   5  10       22.00       28.15     10.26 o 
   1   5  10      166.41      175.37      8.64 o 
   2   5  10       58.78       59.34      4.49 o 
   3   5  10       17.85       17.41     10.38 o 
   4   5  10      128.37      154.53     18.95 o 
   5   5  10        0.14        1.69      4.64 o 
  -6   6  10      364.63      382.19     15.73 o 
  -5   6  10      453.30      473.21     21.78 o 
  -4   6  10       14.57       24.21     10.32 o 
  -3   6  10       76.24       73.15      9.93 o 
  -2   6  10        1.99        5.47      3.14 o 
  -1   6  10       40.63       37.16     13.23 o 
   0   6  10      470.76      430.57     18.59 o 
   1   6  10      122.51      104.45      5.83 o 
   2   6  10      272.30      199.60     28.61 o 
   3   6  10       41.93       41.62      6.95 o 
   4   6  10       13.24       10.55      9.33 o 
  -6   7  10      410.35      394.61     17.52 o 
  -5   7  10        0.19        2.34      3.79 o 
  -4   7  10      357.39      351.52     19.71 o 
  -3   7  10      546.09      587.83     24.63 o 
  -2   7  10      214.28      224.51     13.22 o 
  -1   7  10        0.97        0.13      3.50 o 
   0   7  10      511.36      519.48     23.16 o 
   1   7  10     1811.98     1778.56     29.70 o 
   2   7  10      322.02      301.01     14.48 o 
   3   7  10       24.09       20.28     12.72 o 
   4   7  10       14.41        8.33      6.65 o 
  -5   8  10        0.29        1.52      3.31 o 
  -4   8  10      236.88      255.45     14.82 o 
  -3   8  10      302.46      313.67     15.09 o 
  -2   8  10      368.27      390.05     15.10 o 
  -1   8  10       37.36       34.32      6.38 o 
   0   8  10      366.64      371.60     14.76 o 
   1   8  10       52.04       51.34      5.26 o 
   2   8  10        8.94        6.14      4.26 o 
   3   8  10       21.85       22.35     14.30 o 
   4   8  10       47.59       28.11     29.62 o 
  -5   9  10        1.12        2.86      5.11 o 
  -4   9  10      110.61      117.50     12.51 o 
  -3   9  10        2.03        2.70      4.07 o 
  -2   9  10       58.65       52.21      8.63 o 
  -1   9  10      391.10      376.97     15.85 o 
   0   9  10       43.19       40.54      5.87 o 
   1   9  10      682.97      716.04     18.95 o 
   2   9  10       93.17       95.33      9.18 o 
   3   9  10       60.99       48.41     12.70 o 
   4   9  10       40.62       33.09     13.81 o 
  -5  10  10      259.30      278.81     16.86 o 
  -4  10  10      156.41      164.55     13.16 o 
  -3  10  10     1231.34     1266.24     31.67 o 
  -2  10  10     1293.42     1267.93     38.42 o 
  -1  10  10       28.59       23.74      6.90 o 
   0  10  10        3.39        3.65      3.13 o 
   1  10  10        8.16        7.52      4.63 o 
   2  10  10       89.51      104.93      9.50 o 
   3  10  10        2.80        2.44      6.71 o 
  -4  11  10      215.25      221.66     13.47 o 
  -3  11  10       33.02       31.09      7.44 o 
  -2  11  10     1015.65     1022.52     25.31 o 
  -1  11  10      810.04      816.23     39.30 o 
   0  11  10      113.19      108.10      9.01 o 
   1  11  10        0.07        0.77      2.43 o 
   2  11  10       59.71       59.25     13.16 o 
   3  11  10      105.07      114.39     13.50 o 
  -4  12  10        0.17        1.74      3.29 o 
  -3  12  10       13.87       10.14     10.06 o 
  -2  12  10        0.38        1.73      3.35 o 
  -1  12  10       39.64       39.70     10.09 o 
   0  12  10        4.29        1.58      3.23 o 
   1  12  10       12.48       10.12      5.28 o 
   2  12  10        0.26        0.37      3.82 o 
  -3  13  10       57.14       60.33     10.27 o 
  -2  13  10      440.68      463.72     17.83 o 
  -1  13  10      392.13      433.14     22.55 o 
   0  13  10       77.44       84.70      8.80 o 
   1  13  10       84.34       89.20     10.18 o 
  -2  14  10       47.00       38.25     20.10 o 
  -1  14  10      104.52      114.59     10.43 o 
   0  14  10      121.64      118.82     11.10 o 
  -6   1  11       95.21       90.93     12.09 o 
  -5   1  11      238.64      248.11     16.66 o 
  -4   1  11      519.28      509.28     19.42 o 
  -3   1  11       48.16       54.36     25.94 o 
  -2   1  11       39.56       34.91      8.34 o 
  -1   1  11       21.09       24.88     12.30 o 
   0   1  11     1891.95     1916.53     39.32 o 
   1   1  11     1883.09     1764.42     41.09 o 
   2   1  11      100.63      102.12      9.59 o 
   3   1  11      359.77      387.75     20.97 o 
   4   1  11      156.99      181.17     16.91 o 
  -6   2  11      367.84      383.58     21.65 o 
  -5   2  11      123.00      127.04     10.27 o 
  -4   2  11      227.11      240.55     13.83 o 
  -3   2  11      342.03      334.03     22.98 o 
  -2   2  11       88.96       95.53     14.10 o 
  -1   2  11       62.23       61.98      5.95 o 
   0   2  11       15.69       19.47      5.07 o 
   1   2  11      363.23      368.00     13.47 o 
   2   2  11       20.70       17.23     12.92 o 
   3   2  11      208.85      223.81     15.43 o 
   4   2  11      308.23      306.75     21.09 o 
  -6   3  11       47.60       45.14     11.37 o 
  -5   3  11       17.16       16.98      6.07 o 
  -4   3  11      162.57      176.33     13.50 o 
  -3   3  11      346.18      374.01     22.73 o 
  -2   3  11      804.17      800.40     31.40 o 
  -1   3  11        2.94        5.84      4.24 o 
   0   3  11       83.65       74.00      5.31 o 
   1   3  11     1149.31     1136.02     25.37 o 
   2   3  11        9.44        8.53      7.16 o 
   3   3  11      366.27      388.79     24.23 o 
   4   3  11       27.65       18.23     18.03 o 
  -6   4  11       30.88       36.10      7.71 o 
  -5   4  11        4.25        6.38      4.99 o 
  -4   4  11       11.38       10.99      5.99 o 
  -3   4  11        3.25        2.17      5.16 o 
  -2   4  11      232.17      208.66     12.36 o 
  -1   4  11       80.43       80.28      8.76 o 
   0   4  11        1.55        2.14      1.55 o 
   1   4  11        7.08       10.18      4.88 o 
   2   4  11      380.52      388.77     18.16 o 
   3   4  11      238.89      259.61     18.66 o 
   4   4  11      168.89      171.41     13.04 o 
  -6   5  11        3.32        5.43      4.45 o 
  -5   5  11       46.20       28.74     19.28 o 
  -4   5  11      294.00      282.89     13.39 o 
  -3   5  11       72.52       89.12      9.93 o 
  -2   5  11       90.37       91.27      9.19 o 
  -1   5  11      499.86      513.46     19.39 o 
   0   5  11       16.60       19.65     11.15 o 
   1   5  11       66.41       57.17      7.63 o 
   2   5  11       29.94       31.04      7.44 o 
   3   5  11      141.51      158.33     10.82 o 
   4   5  11        4.87        9.59      9.37 o 
  -5   6  11        3.53        2.16      3.05 o 
  -4   6  11      380.22      400.16     20.21 o 
  -3   6  11      185.11      191.93     13.30 o 
  -2   6  11        0.06        1.47      2.78 o 
  -1   6  11       33.71       35.15      7.36 o 
   0   6  11      145.87      154.20     11.09 o 
   1   6  11        6.45        3.77      2.39 o 
   2   6  11        3.50        3.90      2.72 o 
   3   6  11       18.31       26.93     17.19 o 
   4   6  11      356.60      392.34     23.85 o 
  -5   7  11       25.52       23.44     17.49 o 
  -4   7  11       35.98       38.50     14.45 o 
  -3   7  11       49.56       47.97     11.73 o 
  -2   7  11      332.60      327.43     16.59 o 
  -1   7  11       13.56       13.51      7.91 o 
   0   7  11       13.50       17.88      5.70 o 
   1   7  11      217.60      216.93     11.23 o 
   2   7  11       13.25       11.32      7.84 o 
   3   7  11       21.23       19.02     16.80 o 
   4   7  11       32.63       32.22     31.09 o 
  -5   8  11        0.52        1.39      6.14 o 
  -4   8  11      248.59      273.98     16.49 o 
  -3   8  11      595.98      568.12     32.68 o 
  -2   8  11        4.35        4.27      3.79 o 
  -1   8  11      305.95      322.93     17.13 o 
   0   8  11       15.02       19.95      7.80 o 
   1   8  11       94.54       90.96      7.31 o 
   2   8  11        4.16        3.86      3.77 o 
   3   8  11        3.14        4.83      4.68 o 
  -5   9  11       45.14       39.28     13.50 o 
  -4   9  11       62.08       70.07     10.52 o 
  -3   9  11       76.69       65.51     10.87 o 
  -2   9  11      118.49      124.65     10.78 o 
  -1   9  11      100.77       94.95      7.45 o 
   0   9  11      733.72      759.19     24.52 o 
   1   9  11      818.82      801.20     31.19 o 
   2   9  11        0.38        1.69      4.53 o 
   3   9  11       99.74      118.79     15.12 o 
  -4  10  11       20.13       16.72      8.42 o 
  -3  10  11        1.76        8.53      4.95 o 
  -2  10  11      105.89       90.17      7.95 o 
  -1  10  11      212.82      226.07     15.77 o 
   0  10  11      133.15      129.23     12.97 o 
   1  10  11       79.11       77.33      6.95 o 
   2  10  11      281.35      294.43     21.16 o 
   3  10  11      149.90      176.09     18.34 o 
  -4  11  11       25.37       15.95     11.35 o 
  -3  11  11        2.35        3.23      6.03 o 
  -2  11  11       17.38       18.02     17.62 o 
  -1  11  11       69.79       56.04      7.82 o 
   0  11  11       16.45       13.50     11.95 o 
   1  11  11      102.71      101.47      8.55 o 
   2  11  11        7.73        9.70      9.83 o 
  -3  12  11        1.50        5.92      5.59 o 
  -2  12  11       21.30       17.84     12.50 o 
  -1  12  11       14.91       13.91      6.79 o 
   0  12  11        0.11        1.44      2.81 o 
   1  12  11      139.55      156.54     17.42 o 
  -2  13  11        0.39        0.87      3.52 o 
  -1  13  11       33.80       27.31     18.46 o 
   0  13  11       19.44       10.37     14.35 o 
  -6   0  12        4.42        6.72      9.92 o 
  -5   0  12      517.70      538.56     37.58 o 
  -4   0  12     1179.64     1142.45     89.36 o 
  -3   0  12      283.66      282.36     26.43 o 
  -2   0  12      388.06      375.37     33.18 o 
  -1   0  12      520.58      548.51     28.91 o 
   0   0  12        6.16        7.80      6.39 o 
   1   0  12      473.86      482.47     29.38 o 
   2   0  12        3.80        4.08      7.44 o 
   3   0  12      706.74      828.85     39.02 o 
   4   0  12      720.18      796.33     59.36 o 
  -6   1  12       16.46       11.10      9.26 o 
  -5   1  12        2.47        3.48      4.19 o 
  -4   1  12       46.03       39.72      5.14 o 
  -3   1  12       79.87       85.86     14.27 o 
  -2   1  12      392.67      381.58     22.85 o 
  -1   1  12      110.78      104.39      7.01 o 
   0   1  12       48.40       42.82      4.43 o 
   1   1  12       52.52       52.93      3.96 o 
   2   1  12       33.84       30.26      9.01 o 
   3   1  12       54.84       54.88      9.29 o 
   4   1  12      139.30      132.32     12.71 o 
  -6   2  12       21.57       16.61     14.79 o 
  -5   2  12       38.35       30.70     12.03 o 
  -4   2  12      360.84      334.36     18.47 o 
  -3   2  12      253.58      264.47     17.14 o 
  -2   2  12      711.74      690.85     37.20 o 
  -1   2  12      368.63      368.90     18.68 o 
   0   2  12       10.51       13.08      5.96 o 
   1   2  12        1.98        2.81      2.23 o 
   2   2  12       55.33       47.20      9.29 o 
   3   2  12      184.84      204.87     14.52 o 
   4   2  12      660.05      694.68     28.67 o 
  -6   3  12       38.82       36.78     14.22 o 
  -5   3  12      130.30      109.35      9.41 o 
  -4   3  12        3.64       11.49      7.49 o 
  -3   3  12      997.93      998.54     39.87 o 
  -2   3  12     1409.82     1401.39     47.85 o 
  -1   3  12      722.06      696.81     27.00 o 
   0   3  12      149.96      142.01      7.78 o 
   1   3  12        4.46        2.51      2.28 o 
   2   3  12       23.18       19.01     17.61 o 
   3   3  12       84.98       89.67     12.08 o 
   4   3  12       13.04       14.22      8.33 o 
  -5   4  12        2.09        3.29      2.99 o 
  -4   4  12      229.62      230.38     15.23 o 
  -3   4  12      156.50      165.88     14.28 o 
  -2   4  12       15.43       17.10      9.49 o 
  -1   4  12       16.63       15.98      9.59 o 
   0   4  12      394.95      385.09     13.18 o 
   1   4  12     1294.45     1345.19     42.40 o 
   2   4  12     1425.50     1505.57     41.83 o 
   3   4  12       57.36       57.50      9.69 o 
   4   4  12        2.03        1.57      6.37 o 
  -5   5  12       77.34       76.87      8.96 o 
  -4   5  12        3.76       10.73      6.13 o 
  -3   5  12        2.74        5.11      3.66 o 
  -2   5  12        6.85        7.81      5.46 o 
  -1   5  12        2.74        4.77      2.71 o 
   0   5  12      193.86      186.48     10.76 o 
   1   5  12      170.88      159.57      9.64 o 
   2   5  12      179.69      187.13     15.67 o 
   3   5  12      162.08      157.44     20.72 o 
   4   5  12       26.19       23.51     37.53 o 
  -5   6  12        0.15        2.42      4.01 o 
  -4   6  12       19.74       13.80     10.69 o 
  -3   6  12      373.90      379.72     22.48 o 
  -2   6  12       19.68       15.90     12.84 o 
  -1   6  12      279.82      256.10     14.42 o 
   0   6  12       88.34       87.70      8.83 o 
   1   6  12      246.56      261.54     11.93 o 
   2   6  12      356.23      379.51     16.86 o 
   3   6  12      140.73      173.37     25.46 o 
  -5   7  12      166.07      176.43     12.06 o 
  -4   7  12      148.95      164.93     13.15 o 
  -3   7  12      141.67      143.02     12.58 o 
  -2   7  12        6.45       11.08      7.63 o 
  -1   7  12      192.26      198.46     13.23 o 
   0   7  12      562.42      569.30     20.74 o 
   1   7  12       85.55       83.30     11.33 o 
   2   7  12       51.92       67.24     37.20 o 
   3   7  12      217.76      228.42     21.54 o 
  -4   8  12      152.85      154.22     12.65 o 
  -3   8  12      265.79      261.36     17.18 o 
  -2   8  12       14.60       15.68      6.60 o 
  -1   8  12       88.73       87.67      9.28 o 
   0   8  12        1.13        1.65      2.87 o 
   1   8  12       11.43       19.13      6.14 o 
   2   8  12       21.71       18.08     18.40 o 
   3   8  12      135.61      136.10     15.11 o 
  -4   9  12      112.31      114.12     12.88 o 
  -3   9  12        0.02        2.35      5.18 o 
  -2   9  12      139.72      130.25      9.16 o 
  -1   9  12       13.01       12.76      6.25 o 
   0   9  12      326.61      344.81     17.03 o 
   1   9  12       15.48       13.77     15.50 o 
   2   9  12       33.32       20.91     21.78 o 
  -4  10  12       24.83       18.84     15.92 o 
  -3  10  12       34.76       20.60     17.69 o 
  -2  10  12      103.11      101.64      8.59 o 
  -1  10  12       82.70       82.43      9.93 o 
   0  10  12      138.79      142.84     13.93 o 
   1  10  12      183.58      189.71     23.89 o 
   2  10  12       17.45       12.31     16.98 o 
  -3  11  12      299.90      336.23     19.08 o 
  -2  11  12      372.57      395.61     24.72 o 
  -1  11  12      190.76      188.05     14.42 o 
   0  11  12        6.79        2.30      3.93 o 
   1  11  12       19.05       18.96      8.57 o 
  -2  12  12        9.78        8.39      9.05 o 
  -1  12  12        9.23        8.55      6.55 o 
   0  12  12        2.26        2.96      3.73 o 
  -5   1  13       64.73       77.37      9.40 o 
  -4   1  13        2.53        3.37      6.13 o 
  -3   1  13       21.12       16.18     15.03 o 
  -2   1  13       20.54       16.92     15.95 o 
  -1   1  13      484.75      466.27     14.65 o 
   0   1  13     1040.28     1024.77     21.22 o 
   1   1  13      108.06       93.68      9.47 o 
   2   1  13      112.54      126.06     12.50 o 
   3   1  13      350.28      381.00     22.09 o 
  -5   2  13        3.29        2.83      2.79 o 
  -4   2  13        1.09        2.22      3.29 o 
  -3   2  13       51.16       32.41     26.45 o 
  -2   2  13      277.04      246.45     16.84 o 
  -1   2  13       41.28       41.87      7.03 o 
   0   2  13      417.50      424.42     15.43 o 
   1   2  13      487.03      498.61     21.17 o 
   2   2  13      243.73      247.32     16.78 o 
   3   2  13       49.18       42.83     10.00 o 
  -5   3  13       26.02       22.47      6.69 o 
  -4   3  13      156.84      164.22     11.12 o 
  -3   3  13       25.00       27.46     17.34 o 
  -2   3  13      182.22      201.37     15.23 o 
  -1   3  13        8.11        8.57      4.10 o 
   0   3  13      430.29      407.17     15.20 o 
   1   3  13      163.63      160.71     12.54 o 
   2   3  13       69.58       78.84     13.28 o 
   3   3  13        1.37        1.80      2.87 o 
  -5   4  13        0.45        2.29      3.18 o 
  -4   4  13       12.86       12.37      6.60 o 
  -3   4  13        6.77        8.68      8.79 o 
  -2   4  13        3.33        3.27      3.32 o 
  -1   4  13       56.59       48.92      6.82 o 
   0   4  13      616.42      569.83     24.36 o 
   1   4  13      126.68      119.76     12.03 o 
   2   4  13       91.35       95.52     12.65 o 
   3   4  13        2.97        3.08      6.04 o 
  -5   5  13       27.66       14.12      9.97 o 
  -4   5  13      868.42      902.68     28.90 o 
  -3   5  13     1130.26     1178.88     62.08 o 
  -2   5  13       53.36       57.77     10.68 o 
  -1   5  13       42.11       41.01      9.93 o 
   0   5  13      164.62      166.61      9.81 o 
   1   5  13       84.01       77.17      9.17 o 
   2   5  13      152.22      157.83     14.10 o 
   3   5  13        0.30        4.74      6.97 o 
  -5   6  13      113.99      107.07      9.49 o 
  -4   6  13      120.87      125.94     10.57 o 
  -3   6  13        6.73        8.97      7.80 o 
  -2   6  13      438.24      446.93     25.23 o 
  -1   6  13       70.24       84.32     10.97 o 
   0   6  13       54.33       55.35     10.69 o 
   1   6  13       16.31       14.03     18.38 o 
   2   6  13        3.63        6.17     11.85 o 
   3   6  13       45.83       25.52     43.49 o 
  -4   7  13       63.25       54.89      9.75 o 
  -3   7  13      110.50      121.61     11.58 o 
  -2   7  13       11.03        9.90      7.04 o 
  -1   7  13      104.62       99.61     10.38 o 
   0   7  13      314.20      290.59     18.12 o 
   1   7  13        2.42        3.39      6.50 o 
   2   7  13        5.58        4.66      9.59 o 
  -4   8  13      389.28      389.34     19.55 o 
  -3   8  13        7.74        8.28      6.88 o 
  -2   8  13      359.15      360.74     18.68 o 
  -1   8  13      319.19      332.21     18.52 o 
   0   8  13       15.11       10.52     10.23 o 
   1   8  13        1.08        2.62      6.94 o 
   2   8  13        0.12        2.04     10.17 o 
  -3   9  13      156.37      174.65     16.27 o 
  -2   9  13       82.77       74.76      7.66 o 
  -1   9  13      132.27      134.32     10.64 o 
   0   9  13      149.44      135.37     10.12 o 
   1   9  13        5.47        7.41      8.65 o 
   2   9  13       31.42       24.72     33.15 o 
  -3  10  13       13.27       12.00     10.93 o 
  -2  10  13      174.42      184.14     13.60 o 
  -1  10  13        2.39        2.39      2.84 o 
   0  10  13       84.44       84.41      9.44 o 
   1  10  13      267.39      281.12     27.59 o 
  -2  11  13        0.61        1.65      3.56 o 
  -1  11  13      160.85      156.13     12.08 o 
   0  11  13      278.13      291.30     21.55 o 
  -5   0  14       64.39       61.99     21.00 o 
  -4   0  14      258.34      246.59     35.83 o 
  -3   0  14     1632.69     1617.93     57.16 o 
  -2   0  14     1411.38     1424.36     55.36 o 
  -1   0  14      315.37      319.35     18.17 o 
   0   0  14       17.12       16.07     13.86 o 
   1   0  14       79.88       95.30     14.96 o 
   2   0  14      496.88      522.21     38.44 o 
   3   0  14      881.55      973.06     43.38 o 
  -5   1  14       33.17       22.36     18.99 o 
  -4   1  14      166.21      155.78     12.73 o 
  -3   1  14       55.00       54.99      9.22 o 
  -2   1  14       87.62       79.13     10.23 o 
  -1   1  14       23.18       21.00     11.01 o 
   0   1  14       49.45       50.58      5.87 o 
   1   1  14       69.14       67.24     11.77 o 
   2   1  14       68.26       71.08     18.05 o 
   3   1  14       24.04       20.93     24.38 o 
  -5   2  14      327.13      322.27     19.34 o 
  -4   2  14      233.80      223.51     13.67 o 
  -3   2  14        0.15        2.01      2.93 o 
  -2   2  14      172.30      168.07     15.71 o 
  -1   2  14        7.41        6.17      4.74 o 
   0   2  14      239.65      227.87     12.22 o 
   1   2  14      264.48      263.25     17.73 o 
   2   2  14      178.42      190.68     17.49 o 
   3   2  14      385.36      416.97     21.36 o 
  -5   3  14       66.16       69.33     11.28 o 
  -4   3  14      154.82      157.11     14.18 o 
  -3   3  14        1.07        2.37      4.41 o 
  -2   3  14        0.36        1.73      4.77 o 
  -1   3  14        6.50        5.73      4.19 o 
   0   3  14       32.01       32.17     12.98 o 
   1   3  14      160.16      149.16     12.52 o 
   2   3  14       14.26       16.25      7.92 o 
   3   3  14      380.73      407.61     26.24 o 
  -4   4  14      237.01      244.18     14.78 o 
  -3   4  14        0.35        1.64      3.91 o 
  -2   4  14        7.94        5.30      5.36 o 
  -1   4  14      235.90      240.90     16.27 o 
   0   4  14      533.94      555.44     27.65 o 
   1   4  14       97.07      106.16     11.50 o 
   2   4  14       21.26       11.57     13.45 o 
  -4   5  14        2.66        2.04      2.69 o 
  -3   5  14       33.07       26.60     20.96 o 
  -2   5  14        0.20        2.41      3.88 o 
  -1   5  14        2.80        3.38      3.61 o 
   0   5  14        2.86        1.12      3.50 o 
   1   5  14       22.41       26.45      7.37 o 
   2   5  14       23.54       14.28     30.67 o 
  -4   6  14      120.03      126.62     16.79 o 
  -3   6  14        2.56        2.70      4.38 o 
  -2   6  14       34.48       24.45     18.17 o 
  -1   6  14      381.36      360.84     19.36 o 
   0   6  14      597.17      611.35     56.89 o 
   1   6  14      497.95      492.61     37.34 o 
   2   6  14        0.03       -0.06      7.39 o 
  -4   7  14        7.59        4.40      4.89 o 
  -3   7  14        2.55        3.77      5.01 o 
  -2   7  14       39.60       38.66      7.11 o 
  -1   7  14      122.84      132.01     12.96 o 
   0   7  14        0.94        2.55      4.33 o 
   1   7  14      298.75      315.08     31.80 o 
   2   7  14      603.31      644.62     68.70 o 
  -3   8  14       66.53       77.52      9.57 o 
  -2   8  14      105.26      105.57      9.16 o 
  -1   8  14       31.41       33.76      9.06 o 
   0   8  14       19.72       16.20     21.11 o 
  -2   9  14        0.70        1.76      3.06 o 
  -1   9  14       27.90       20.49     14.21 o 
   0   9  14        1.61       -0.03      7.22 o 
  -1  10  14       63.67       80.88      9.40 o 
  -4   1  15        0.73        3.98      6.20 o 
  -3   1  15       63.75       48.72      9.03 o 
  -2   1  15      349.47      326.95     26.94 o 
  -1   1  15      236.78      215.75     11.96 o 
   0   1  15      305.95      321.46     22.99 o 
   1   1  15      219.77      237.78     18.39 o 
   2   1  15       39.95       41.19     10.22 o 
  -4   2  15      130.97      137.78     12.91 o 
  -3   2  15      334.16      324.54     26.97 o 
  -2   2  15       73.53       76.19      9.77 o 
  -1   2  15      222.43      216.58     14.00 o 
   0   2  15      529.24      483.71     36.67 o 
   1   2  15       36.47       30.89     22.00 o 
   2   2  15        9.73        7.28      9.57 o 
  -4   3  15      296.51      286.05     17.33 o 
  -3   3  15      113.37      106.63     13.35 o 
  -2   3  15      237.25      244.70     19.38 o 
  -1   3  15      147.76      144.56     12.61 o 
   0   3  15       35.68       32.13      9.62 o 
   1   3  15       14.41       10.37      8.24 o 
   2   3  15       11.07        9.45     10.30 o 
  -4   4  15       58.50       58.23      8.64 o 
  -3   4  15        1.98        3.09      6.26 o 
  -2   4  15       18.78        9.97      9.09 o 
  -1   4  15       82.45       81.51      7.90 o 
   0   4  15      181.20      181.83     22.82 o 
   1   4  15      220.33      219.82     17.02 o 
   2   4  15        0.38        1.09      2.89 o 
  -3   5  15      130.65      128.11     15.53 o 
  -2   5  15        0.04        1.28      3.28 o 
  -1   5  15      233.28      232.03     13.78 o 
   0   5  15        7.42        8.90     13.17 o 
   1   5  15       61.90       62.38      8.82 o 
  -3   6  15      298.99      299.28     23.80 o 
  -2   6  15      498.62      472.76     28.21 o 
  -1   6  15       35.77       22.64      7.16 o 
   0   6  15        0.02        0.74      7.88 o 
   1   6  15      170.64      157.83     21.14 o 
  -3   7  15        5.59        4.51      4.06 o 
  -2   7  15       74.46       68.76      9.42 o 
  -1   7  15       36.92       29.76      8.30 o 
   0   7  15       18.89       11.35     21.39 o 
  -2   8  15      107.06      118.92     10.32 o 
  -1   8  15       61.62       59.84      7.59 o 
   0   8  15       16.88        7.11     20.34 o 
  -3   0  16       30.91        8.74     25.55 o 
  -2   0  16       31.10       38.22     11.93 o 
   0   0  16      141.61      142.75     21.61 o 
   1   0  16       45.10       41.42     25.22 o 
  -3   1  16       48.22       30.47     20.76 o 
  -2   1  16        0.09        1.47      3.94 o 
  -1   1  16        8.17        6.17     18.66 o 
   0   1  16        6.32        2.62      8.07 o 
   1   1  16        4.96        2.94      6.17 o 
  -3   2  16      200.69      205.22     15.97 o 
  -2   2  16        7.51        6.93      6.11 o 
  -1   2  16        5.94        3.58     12.76 o 
   0   2  16      267.76      271.65     17.86 o 
   1   2  16        8.77        7.25      7.04 o 
  -3   3  16      148.69      139.67     13.72 o 
  -2   3  16      114.47      110.03     13.15 o 
  -1   3  16       85.97       95.79     16.56 o 
   0   3  16       40.79       30.40     47.07 o 
   1   3  16        6.51        4.40      5.51 o 
  -3   4  16        1.32        1.87      5.47 o 
  -2   4  16       85.32       79.61     10.51 o 
  -1   4  16      558.99      576.50     38.86 o 
   0   4  16      396.93      379.54     31.94 o 
  -2   5  16       95.71       94.91     14.26 o 
  -1   5  16        2.51        1.93      8.90 o 
   0   5  16       28.89       28.55     10.44 o 
  -1   6  16      157.91      127.15     47.21 o 
                                                 
